# Supplementary material for: Co-evolutionary dynamics of mammalian brain and body size
Source: Nat Ecol Evol. 2024 Jul 8;8(8):1534–42. doi: 10.1038/s41559-024-02451-3 (PMC11310075; doi:10.1038/s41559-024-02451-3)
Supplement: Supplementary file 3 — Data used in our main analysis. [file 41559_2024_2451_MOESM3_ESM.xlsx]

## Sheet: Mammal-Brains
Species_Tree	Species_Original	Order	Family	Group	BrainMass_g	BodyMass_g	Reference
Addax_nasomaculatus	Addax_nasomaculatus	Artiodactyla	Bovidae	Artiodactyla	185	107000	8
Aepyceros_melampus	Aepyceros_melampus	Artiodactyla	Bovidae	Artiodactyla	175	57610	3
Alcelaphus_buselaphus	Alcelaphus_buselaphus	Artiodactyla	Bovidae	Artiodactyla	284.9	114750	8
Alces_alces	Alces_alces	Artiodactyla	Cervidae	Artiodactyla	436	200000	3
Ammotragus_lervia	Ammotragus_lervia	Artiodactyla	Bovidae	Artiodactyla	209	110000	8
Antidorcas_marsupialis	Antidorcas_marsupialis	Artiodactyla	Bovidae	Artiodactyla	135.02	36517.9	8
Antilocapra_americana	Antilocapra_americana	Artiodactyla	Antilocapridae	Artiodactyla	125.6	46750	8
Antilope_cervicapra	Antilope_cervicapra	Artiodactyla	Bovidae	Artiodactyla	110.83	28800	8
Axis_axis	Axis_axis	Artiodactyla	Cervidae	Artiodactyla	219	88450	3
Babyrousa_babyrussa	Babyrousa_babyrussa	Artiodactyla	Suidae	Artiodactyla	127	78000	8
Bison_bison	Bison_bison	Artiodactyla	Bovidae	Artiodactyla	458	431500	8
Bos_grunniens	Bos_grunniens	Artiodactyla	Bovidae	Artiodactyla	334	250000	8;12
Bos_taurus	Bos_taurus	Artiodactyla	Bovidae	Artiodactyla	368	618642	9;12
Boselaphus_tragocamelus	Boselaphus_tragocamelus	Artiodactyla	Bovidae	Artiodactyla	271.75	125000	3
Camelus_dromedarius	Camelus_dromedarius	Artiodactyla	Camelidae	Artiodactyla	762	400000	8
Camelus_ferus	Camelus_ferus	Artiodactyla	Camelidae	Artiodactyla	576	554516	9;12
Capra_hircus	Capra_hircus	Artiodactyla	Bovidae	Artiodactyla	115	27660	8
Capreolus_capreolus	Capreolus_capreolus	Artiodactyla	Cervidae	Artiodactyla	92.66	17472.4	8
Cephalophus_dorsalis	Cephalophus_dorsalis	Artiodactyla	Bovidae	Artiodactyla	92.9	19998.6	2
Cervus_elaphus	Cervus_elaphus	Artiodactyla	Cervidae	Artiodactyla	409.3	200000	3
Cervus_nippon	Cervus_nippon	Artiodactyla	Cervidae	Artiodactyla	201	53000	9;12
Connochaetes_taurinus	Connochaetes_taurinus	Artiodactyla	Bovidae	Artiodactyla	443	212230	3
Dama_dama	Dama_dama	Artiodactyla	Cervidae	Artiodactyla	224.5	37195	8
Damaliscus_lunatus	Damaliscus_lunatus	Artiodactyla	Bovidae	Artiodactyla	290.57	111000	8
Damaliscus_pygargus	Damaliscus_pygargus	Artiodactyla	Bovidae	Artiodactyla	254.6	62500	3
Eudorcas_thomsonii	Eudorcas_thomsonii	Artiodactyla	Bovidae	Artiodactyla	91.8	24370	3
Giraffa_camelopardalis	Giraffa_camelopardalis	Artiodactyla	Giraffidae	Artiodactyla	700	1209000	3
Hemitragus_jemlahicus	Hemitragus_jemlahicus	Artiodactyla	Bovidae	Artiodactyla	166	80000	8;12
Hexaprotodon_liberiensis	Hexaprotodon_liberiensis	Artiodactyla	Hippopotamidae	Artiodactyla	260.02	226986	2
Hippopotamus_amphibius	Hippopotamus_amphibius	Artiodactyla	Hippopotamidae	Artiodactyla	720	1351000	3
Hydropotes_inermis	Hydropotes_inermis	Artiodactyla	Cervidae	Artiodactyla	53	12760	9;12
Kobus_ellipsiprymnus	Kobus_ellipsiprymnus	Artiodactyla	Bovidae	Artiodactyla	290	188200	3
Lama_glama	Lama_glama	Artiodactyla	Camelidae	Artiodactyla	264.22	90216.9	8
Madoqua_kirkii	Madoqua_kirkii	Artiodactyla	Bovidae	Artiodactyla	37	4570	3
Moschiola_meminna	Moschiola_meminna	Artiodactyla	Tragulidae	Artiodactyla	16.92	1997	3
Muntiacus_muntjak	Muntiacus_muntjak	Artiodactyla	Cervidae	Artiodactyla	124.5	16600	8
Odocoileus_virginianus	Odocoileus_virginianus	Artiodactyla	Cervidae	Artiodactyla	210	65090	3
Okapia_johnstoni	Okapia_johnstoni	Artiodactyla	Giraffidae	Artiodactyla	501	230001	9;12
Oryx_beisa	Oryx_beisa	Artiodactyla	Bovidae	Artiodactyla	280	200577	9;12
Ourebia_ourebi	Ourebia_ourebi	Artiodactyla	Bovidae	Artiodactyla	58.33	14616.7	8
Ovis_ammon	Ovis_ammon	Artiodactyla	Bovidae	Artiodactyla	140	55000	8
Ovis_aries	Ovis_aries	Artiodactyla	Bovidae	Artiodactyla	126	39097.9	9;12
Pecari_tajacu	Pecari_tajacu	Artiodactyla	Tayassuidae	Artiodactyla	101.5	18309	8
Phacochoerus_aethiopicus	Phacochoerus_aethiopicus	Artiodactyla	Suidae	Artiodactyla	125	65320	3;8
Philantomba_maxwellii	Philantomba_maxwellii	Artiodactyla	Bovidae	Artiodactyla	38	3356.67	8
Rangifer_tarandus	Rangifer_tarandus	Artiodactyla	Cervidae	Artiodactyla	278	71700	3
Raphicerus_campestris	Raphicerus_campestris	Artiodactyla	Bovidae	Artiodactyla	51.3	10200	8
Redunca_fulvorufula	Redunca_fulvorufula	Artiodactyla	Bovidae	Artiodactyla	120.5	33000	8
Rupicapra_rupicapra	Rupicapra_rupicapra	Artiodactyla	Bovidae	Artiodactyla	117.83	27166.7	8
Rusa_timorensis	Rusa_timorensis	Artiodactyla	Cervidae	Artiodactyla	219.79	65765.8	2
Rusa_unicolor	Rusa_unicolor	Artiodactyla	Cervidae	Artiodactyla	382.82	176198	2
Saiga_tatarica	Saiga_tatarica	Artiodactyla	Bovidae	Artiodactyla	91.6	40000	8
Sus_scrofa	Sus_scrofa	Artiodactyla	Suidae	Artiodactyla	169.8	86772.7	3
Sylvicapra_grimmia	Sylvicapra_grimmia	Artiodactyla	Bovidae	Artiodactyla	77.17	12625	8
Syncerus_caffer	Syncerus_caffer	Artiodactyla	Bovidae	Artiodactyla	647.5	665440	3
Tayassu_pecari	Tayassu_pecari	Artiodactyla	Tayassuidae	Artiodactyla	145.8	32233.3	3
Tragelaphus_eurycerus	Tragelaphus_eurycerus	Artiodactyla	Bovidae	Artiodactyla	389	253000	3
Tragelaphus_oryx	Tragelaphus_oryx	Artiodactyla	Bovidae	Artiodactyla	440	400000	8
Tragelaphus_scriptus	Tragelaphus_scriptus	Artiodactyla	Bovidae	Artiodactyla	165	44225	3
Tragulus_javanicus	Tragulus_javanicus	Artiodactyla	Tragulidae	Artiodactyla	18.9	1889.93	9;12
Tragulus_napu	Tragulus_napu	Artiodactyla	Tragulidae	Artiodactyla	18.5	2510	3
Vicugna_vicugna	Vicugna_vicugna	Artiodactyla	Camelidae	Artiodactyla	199.9	46214.8	8
Bradypus_tridactylus	Bradypus_tridactylus	Xenarthra	Bradypodidae	Atlantogenata	24.9	4097	3
Bradypus_variegatus	Bradypus_variegatus	Xenarthra	Bradypodidae	Atlantogenata	16.03	3263	3
Cabassous_unicinctus	Cabassous_unicinctus	Xenarthra	Dasypodidae	Atlantogenata	23.68	3930	3
Chaetophractus_villosus	Chaetophractus_villosus	Xenarthra	Dasypodidae	Atlantogenata	15.7	4372.8	9;12
Choloepus_didactylus	Choloepus_didactylus	Xenarthra	Megalonychidae	Atlantogenata	28.2	5070	3
Choloepus_hoffmanni	Choloepus_hoffmanni	Xenarthra	Megalonychidae	Atlantogenata	24.53	5048	3
Chrysochloris_asiatica	Chrysochloris_asiatica	Afrotheria	Chrysochloridae	Atlantogenata	0.7	49	3
Chrysochloris_stuhlmanni	Chrysochloris_stuhlmanni	Afrotheria	Chrysochloridae	Atlantogenata	1.06	50.05	3
Dasypus_novemcinctus	Dasypus_novemcinctus	Xenarthra	Dasypodidae	Atlantogenata	8.5	2743.5	3
Dugong_dugon	Dugong_dugon	Afrotheria	Dugongidae	Atlantogenata	266	227500	8
Echinops_telfairi	Echinops_telfairi	Afrotheria	Tenrecidae	Atlantogenata	0.62	87.5	3
Elephantulus_fuscipes	Elephantulus_fuscipes	Afrotheria	Macroscelididae	Atlantogenata	1.33	57	3;9
Elephantulus_intufi	Elephantulus_intufi	Macroscelidea	Macroscelididae	Atlantogenata	1.14	49.55	2
Elephantulus_myurus	Elephantulus_myurus	Macroscelidea	Macroscelididae	Atlantogenata	1.37	54.58	2
Elephas_maximus	Elephas_maximus	Afrotheria	Elephantidae	Atlantogenata	5211.25	2.76546e+06	3;8
Euphractus_sexcinctus	Euphractus_sexcinctus	Xenarthra	Dasypodidae	Atlantogenata	33.5	7990	3
Hemicentetes_semispinosus	Hemicentetes_semispinosus	Afrotheria	Tenrecidae	Atlantogenata	0.83	110	3
Limnogale_mergulus	Limnogale_mergulus	Afrotheria	Tenrecidae	Atlantogenata	1.15	92	3
Loxodonta_africana	Loxodonta_africana	Afrotheria	Elephantidae	Atlantogenata	5436.4	4301340	3
Microgale_cowani	Microgale_cowani	Afrotheria	Tenrecidae	Atlantogenata	0.42	15.2	3
Microgale_talazaci	Microgale_talazaci	Afrotheria	Tenrecidae	Atlantogenata	0.79	50.4	3
Micropotamogale_lamottei	Micropotamogale_lamottei	Afrotheria	Tenrecidae	Atlantogenata	0.8	64.27	17
Myrmecophaga_tridactyla	Myrmecophaga_tridactyla	Xenarthra	Myrmecophagidae	Atlantogenata	84	18940	3
Oryzorictes_hova	Oryzorictes_hova	Afrotheria	Tenrecidae	Atlantogenata	0.58	44.2	3
Potamogale_velox	Potamogale_velox	Afrotheria	Tenrecidae	Atlantogenata	4.05	650	3
Procavia_capensis	Procavia_capensis	Afrotheria	Procaviidae	Atlantogenata	19.47	2321.67	3
Rhynchocyon_cirnei	Rhynchocyon_cirnei	Afrotheria	Macroscelididae	Atlantogenata	5.9	507.5	3
Rhynchocyon_petersi	Rhynchocyon_petersi	Afrotheria	Macroscelididae	Atlantogenata	5.4	370	3
Setifer_setosus	Setifer_setosus	Afrotheria	Tenrecidae	Atlantogenata	1.51	248	3
Tamandua_tetradactyla	Tamandua_tetradactyla	Xenarthra	Myrmecophagidae	Atlantogenata	27.5	4361	3
Tenrec_ecaudatus	Tenrec_ecaudatus	Afrotheria	Tenrecidae	Atlantogenata	2.83	907	3
Tolypeutes_tricinctus	Tolypeutes_tricinctus	Xenarthra	Dasypodidae	Atlantogenata	15.1	1465.72	9;12
Trichechus_manatus	Trichechus_manatus	Afrotheria	Trichechidae	Atlantogenata	364	756000	3
Acinonyx_jubatus	Acinonyx_jubatus	Carnivora	Felidae	Carnivora	130	50577.9	9;12
Ailurus_fulgens	Ailurus_fulgens	Carnivora	Ailuridae	Carnivora	46.8	5590	3
Arctocephalus_australis	Arctocephalus_australis	Carnivora	Otariidae	Carnivora	307.5	103750	3
Arctocephalus_forsteri	Arctocephalus_forsteri	Carnivora	Otariidae	Carnivora	320	109690	3
Arctocephalus_galapagoensis	Arctocephalus_galapagoensis	Carnivora	Otariidae	Carnivora	291.25	45950	3
Arctocephalus_gazella	Arctocephalus_gazella	Carnivora	Otariidae	Carnivora	340	96600	3
Arctocephalus_philippii	Arctocephalus_philippii	Carnivora	Otariidae	Carnivora	415	140000	3
Arctocephalus_pusillus	Arctocephalus_pusillus	Carnivora	Otariidae	Carnivora	369.37	178750	3
Arctocephalus_tropicalis	Arctocephalus_tropicalis	Carnivora	Otariidae	Carnivora	326.25	101250	3
Bassariscus_sumichrasti	Bassariscus_sumichrasti	Carnivora	Procyonidae	Carnivora	41.9	2722	3
Callorhinus_ursinus	Callorhinus_ursinus	Carnivora	Otariidae	Carnivora	334.83	150917	3
Canis_aureus	Canis_aureus	Carnivora	Canidae	Carnivora	64	9658.7	9;12
Canis_lupus	Canis_lupus	Carnivora	Canidae	Carnivora	120.23	33113.1	2
Canis_mesomelas	Canis_mesomelas	Carnivora	Canidae	Carnivora	54.8	8000	3
Crocuta_crocuta	Crocuta_crocuta	Carnivora	Hyaenidae	Carnivora	175	62370	3
Cystophora_cristata	Cystophora_cristata	Carnivora	Phocidae	Carnivora	455	282840	3
Erignathus_barbatus	Erignathus_barbatus	Carnivora	Phocidae	Carnivora	460	281000	3
Eumetopias_jubatus	Eumetopias_jubatus	Carnivora	Otariidae	Carnivora	661.25	643775	3
Felis_catus	Felis_catus	Carnivora	Felidae	Carnivora	28.4	2500	15
Felis_silvestris	Felis_silvestris	Carnivora	Felidae	Carnivora	28.05	3140.51	2
Genetta_tigrina	Genetta_tigrina	Carnivora	Viverridae	Carnivora	15.35	1525	3
Halichoerus_grypus	Halichoerus_grypus	Carnivora	Phocidae	Carnivora	307.5	194000	3
Helarctos_malayanus	Helarctos_malayanus	Carnivora	Ursidae	Carnivora	385.5	45020	3
Hydrurga_leptonyx	Hydrurga_leptonyx	Carnivora	Phocidae	Carnivora	712.5	345500	3
Ichneumia_albicauda	Ichneumia_albicauda	Carnivora	Herpestidae	Carnivora	28.3	4400	3
Leopardus_pardalis	Leopardus_pardalis	Carnivora	Felidae	Carnivora	63.1	9525.5	3
Leptailurus_serval	Leptailurus_serval	Carnivora	Felidae	Carnivora	54.1	11340	3
Leptonychotes_weddellii	Leptonychotes_weddellii	Carnivora	Phocidae	Carnivora	564.17	378667	3
Lobodon_carcinophaga	Lobodon_carcinophaga	Carnivora	Phocidae	Carnivora	586.25	222250	3
Lutra_lutra	Lutra_lutra	Carnivora	Mustelidae	Carnivora	45.7	8868.69	9;12
Lycalopex_gymnocercus	Lycalopex_gymnocercus	Carnivora	Canidae	Carnivora	35	4542.67	9;12
Lynx_canadensis	Lynx_canadensis	Carnivora	Felidae	Carnivora	69.5	14969	3
Lynx_rufus	Lynx_rufus	Carnivora	Felidae	Carnivora	65	6350	3
Martes_foina	Martes_foina	Carnivora	Mustelidae	Carnivora	22	1675	9;12
Martes_martes	Martes_martes	Carnivora	Mustelidae	Carnivora	19.1	1299.99	9;12
Melursus_ursinus	Melursus_ursinus	Carnivora	Ursidae	Carnivora	267	136080	3
Mephitis_mephitis	Mephitis_mephitis	Carnivora	Mephitidae	Carnivora	10.15	1980	3
Mirounga_leonina	Mirounga_leonina	Carnivora	Phocidae	Carnivora	1205	2006500	3
Monachus_monachus	Monachus_monachus	Carnivora	Phocidae	Carnivora	480	280500	3
Monachus_schauinslandi	Monachus_schauinslandi	Carnivora	Phocidae	Carnivora	370	173000	3;8
Mustela_erminea	Mustela_erminea	Carnivora	Mustelidae	Carnivora	4.57	156.43	3
Mustela_putorius	Mustela_putorius	Carnivora	Mustelidae	Carnivora	7.87	915	3
Nasua_narica	Nasua_narica	Carnivora	Procyonidae	Carnivora	44.17	6250	3
Nasua_nasua	Nasua_nasua	Carnivora	Procyonidae	Carnivora	37.5	3187.5	3
Neophoca_cinerea	Neophoca_cinerea	Carnivora	Otariidae	Carnivora	388.75	189275	3
Odobenus_rosmarus	Odobenus_rosmarus	Carnivora	Odobenidae	Carnivora	1410.25	1022225	3
Ommatophoca_rossii	Ommatophoca_rossii	Carnivora	Phocidae	Carnivora	495	179400	3
Otaria_byronia	Otaria_byronia	Carnivora	Otariidae	Carnivora	506.25	222000	3
Otocyon_megalotis	Otocyon_megalotis	Carnivora	Canidae	Carnivora	26.09	3335	3
Panthera_leo	Panthera_leo	Carnivora	Felidae	Carnivora	259.5	84000	3
Panthera_onca	Panthera_onca	Carnivora	Felidae	Carnivora	150	83943.1	9;12
Panthera_pardus	Panthera_pardus	Carnivora	Felidae	Carnivora	135	48000	3
Panthera_tigris	Panthera_tigris	Carnivora	Felidae	Carnivora	269.73	195000	3
Paradoxurus_hermaphroditus	Paradoxurus_hermaphroditus	Carnivora	Viverridae	Carnivora	25.95	2773.5	3
Phoca_fasciata	Phoca_fasciata	Carnivora	Phocidae	Carnivora	248.75	87580	3
Phoca_groenlandica	Phoca_groenlandica	Carnivora	Phocidae	Carnivora	276.69	132130	2
Phoca_largha	Phoca_largha	Carnivora	Phocidae	Carnivora	253.75	91500	3
Phoca_vitulina	Phoca_vitulina	Carnivora	Phocidae	Carnivora	315	73635	3
Phocarctos_hookeri	Phocarctos_hookeri	Carnivora	Otariidae	Carnivora	393.75	273500	3
Potos_flavus	Potos_flavus	Carnivora	Procyonidae	Carnivora	33.08	2241.5	3
Procyon_lotor	Procyon_lotor	Carnivora	Procyonidae	Carnivora	41.07	4975.67	3
Puma_concolor	Puma_concolor	Carnivora	Felidae	Carnivora	154	54432	3
Pusa_caspica	Pusa_caspica	Carnivora	Phocidae	Carnivora	162.5	62750	3
Pusa_hispida	Pusa_hispida	Carnivora	Phocidae	Carnivora	196.25	69085	3
Pusa_sibirica	Pusa_sibirica	Carnivora	Phocidae	Carnivora	187.5	89500	3
Taxidea_taxus	Taxidea_taxus	Carnivora	Mustelidae	Carnivora	52.97	4045.76	2
Urocyon_cinereoargenteus	Urocyon_cinereoargenteus	Carnivora	Canidae	Carnivora	37.28	3749	3
Urocyon_littoralis	Urocyon_littoralis	Carnivora	Canidae	Carnivora	37.33	1923.09	2
Ursus_americanus	Ursus_americanus	Carnivora	Ursidae	Carnivora	248	25990	3
Ursus_arctos	Ursus_arctos	Carnivora	Ursidae	Carnivora	335.97	131023	3
Ursus_maritimus	Ursus_maritimus	Carnivora	Ursidae	Carnivora	507	317000	3
Vulpes_vulpes	Vulpes_vulpes	Carnivora	Canidae	Carnivora	49.64	3722.71	3
Zalophus_californianus	Zalophus_californianus	Carnivora	Otariidae	Carnivora	405	91000	3;8
Balaenoptera_borealis	Balaenoptera_borealis	Cetacea	Balaenopteridae	Cetacea	4900	3.66667e+07	3;11
Balaenoptera_musculus	Balaenoptera_musculus	Cetacea	Balaenopteridae	Cetacea	6698.85	3.36512e+07	11;13
Balaenoptera_physalus	Balaenoptera_physalus	Cetacea	Balaenopteridae	Cetacea	5100	6.25e+07	3
Delphinapterus_leucas	Delphinapterus_leucas	Cetacea	Monodontidae	Cetacea	1921	498250	3
Delphinus_delphis	Delphinus_delphis	Cetacea	Delphinidae	Cetacea	797.26	65087	3
Eschrichtius_robustus	Eschrichtius_robustus	Cetacea	Eschrichtiidae	Cetacea	4316.67	3e+07	11
Globicephala_macrorhynchus	Globicephala_macrorhynchus	Cetacea	Delphinidae	Cetacea	2893	943200	13
Globicephala_melas	Globicephala_melas	Cetacea	Delphinidae	Cetacea	3152.75	889600	8
Grampus_griseus	Grampus_griseus	Cetacea	Delphinidae	Cetacea	2551	400000	11
Inia_geoffrensis	Inia_geoffrensis	Cetacea	Iniidae	Cetacea	633.64	90830	8
Kogia_breviceps	Kogia_breviceps	Cetacea	Physeteridae	Cetacea	1019	305000	8;11;13
Kogia_sima	Kogia_sima	Cetacea	Physeteridae	Cetacea	622	168500	11;13
Lagenorhynchus_acutus	Lagenorhynchus_acutus	Cetacea	Delphinidae	Cetacea	1200	186518	9;11;12
Lagenorhynchus_albirostris	Lagenorhynchus_albirostris	Cetacea	Delphinidae	Cetacea	1126	67500	11
Lagenorhynchus_obliquidens	Lagenorhynchus_obliquidens	Cetacea	Delphinidae	Cetacea	1136.75	89750	3
Lipotes_vexillifer	Lipotes_vexillifer	Cetacea	Iniidae	Cetacea	558	180000	11
Megaptera_novaeangliae	Megaptera_novaeangliae	Cetacea	Balaenopteridae	Cetacea	6100	3.005e+07	3
Mesoplodon_densirostris	Mesoplodon_densirostris	Cetacea	Ziphiidae	Cetacea	1463	767000	11
Mesoplodon_europaeus	Mesoplodon_europaeus	Cetacea	Ziphiidae	Cetacea	2149	732000	11
Mesoplodon_mirus	Mesoplodon_mirus	Cetacea	Ziphiidae	Cetacea	2355	929000	11
Monodon_monoceros	Monodon_monoceros	Cetacea	Monodontidae	Cetacea	2997	1578330	11;13
Neophocaena_phocaenoides	Neophocaena_phocaenoides	Cetacea	Phocoenidae	Cetacea	468	32400	11
Orcinus_orca	Orcinus_orca	Cetacea	Delphinidae	Cetacea	6052	3273000	3
Phocoena_phocoena	Phocoena_phocoena	Cetacea	Phocoenidae	Cetacea	523	48650	8
Phocoenoides_dalli	Phocoenoides_dalli	Cetacea	Phocoenidae	Cetacea	833.67	98333.3	3
Physeter_catodon	Physeter_catodon	Cetacea	Physeteridae	Cetacea	8183.1	3.58333e+07	8;13
Platanista_gangetica	Platanista_gangetica	Cetacea	Platanistidae	Cetacea	295	59000	11;13
Platanista_minor	Platanista_minor	Cetacea	Platanistidae	Cetacea	164	18300	11
Pontoporia_blainvillei	Pontoporia_blainvillei	Cetacea	Iniidae	Cetacea	221.23	34890	8
Pseudorca_crassidens	Pseudorca_crassidens	Cetacea	Delphinidae	Cetacea	4307	2000000	3
Sotalia_fluviatilis	Sotalia_fluviatilis	Cetacea	Delphinidae	Cetacea	688	42200	11;13
Stenella_attenuata	Stenella_attenuata	Cetacea	Delphinidae	Cetacea	779.83	65614.5	2
Stenella_coeruleoalba	Stenella_coeruleoalba	Cetacea	Delphinidae	Cetacea	883.75	63500	3
Stenella_longirostris	Stenella_longirostris	Cetacea	Delphinidae	Cetacea	450	33600	3
Steno_bredanensis	Steno_bredanensis	Cetacea	Delphinidae	Cetacea	1542	124857	13
Tursiops_truncatus	Tursiops_truncatus	Cetacea	Delphinidae	Cetacea	1573	170480	3
Ziphius_cavirostris	Ziphius_cavirostris	Cetacea	Ziphiidae	Cetacea	2004	2273000	11;13
Ametrida_centurio	Ametrida_centurio	Chiroptera	Phyllostomidae	Chiroptera	0.29	10.5	1
Anoura_caudifer	Anoura_caudifer	Chiroptera	Phyllostomidae	Chiroptera	0.4	10.6	1
Anoura_geoffroyi	Anoura_geoffroyi	Chiroptera	Phyllostomidae	Chiroptera	0.59	16	1
Ardops_nichollsi	Ardops_nichollsi	Chiroptera	Phyllostomidae	Chiroptera	0.57	22.5	1
Artibeus_cinereus	Artibeus_cinereus	Chiroptera	Phyllostomidae	Chiroptera	0.47	12.6	1
Artibeus_concolor	Artibeus_concolor	Chiroptera	Phyllostomidae	Chiroptera	0.63	19.4	1
Artibeus_glaucus	Artibeus_glaucus	Chiroptera	Phyllostomidae	Chiroptera	0.48	12.2	1
Artibeus_jamaicensis	Artibeus_jamaicensis	Chiroptera	Phyllostomidae	Chiroptera	0.93	37.5	3
Artibeus_lituratus	Artibeus_lituratus	Chiroptera	Phyllostomidae	Chiroptera	1.05	58.7	3
Artibeus_phaeotis	Artibeus_phaeotis	Chiroptera	Phyllostomidae	Chiroptera	0.45	11.8	1
Asellia_tridens	Asellia_tridens	Chiroptera	Hipposideridae	Chiroptera	0.24	12.8	1
Aselliscus_stoliczkanus	Aselliscus_stoliczkanus	Chiroptera	Hipposideridae	Chiroptera	0.15	4.9	1
Aselliscus_tricuspidatus	Aselliscus_tricuspidatus	Chiroptera	Hipposideridae	Chiroptera	0.13	4.4	1
Barbastella_barbastellus	Barbastella_barbastellus	Chiroptera	Vespertilionidae	Chiroptera	0.18	5.8	1
Brachyphylla_cavernarum	Brachyphylla_cavernarum	Chiroptera	Phyllostomidae	Chiroptera	1.2	44.5	1
Cardioderma_cor	Cardioderma_cor	Chiroptera	Megadermatidae	Chiroptera	0.67	26	1
Carollia_perspicillata	Carollia_perspicillata	Chiroptera	Phyllostomidae	Chiroptera	0.47	16	3
Casinycteris_argynnis	Casinycteris_argynnis	Chiroptera	Pteropodidae	Chiroptera	0.92	40.5	3
Chaerephon_pumilus	Chaerephon_pumilus	Chiroptera	Molossidae	Chiroptera	0.29	13.3	3
Chalinolobus_gouldii	Chalinolobus_gouldii	Chiroptera	Vespertilionidae	Chiroptera	0.24	11.7	1
Chalinolobus_morio	Chalinolobus_morio	Chiroptera	Vespertilionidae	Chiroptera	0.18	8.3	1
Chiroderma_salvini	Chiroderma_salvini	Chiroptera	Phyllostomidae	Chiroptera	0.81	26.1	1
Chiroderma_trinitatum	Chiroderma_trinitatum	Chiroptera	Phyllostomidae	Chiroptera	0.54	13.7	1
Chiroderma_villosum	Chiroderma_villosum	Chiroptera	Phyllostomidae	Chiroptera	0.71	24.8	1
Choeroniscus_minor	Choeroniscus_minor	Chiroptera	Phyllostomidae	Chiroptera	0.39	9.6	1
Coleura_afra	Coleura_afra	Chiroptera	Emballonuridae	Chiroptera	0.26	11.5	1
Cormura_brevirostris	Cormura_brevirostris	Chiroptera	Emballonuridae	Chiroptera	0.22	8.2	1
Craseonycteris_thonglongyai	Craseonycteris_thonglongyai	Chiroptera	Craseonycteridae	Chiroptera	0.09	2.56	1
Cynopterus_brachyotis	Cynopterus_brachyotis	Chiroptera	Pteropodidae	Chiroptera	0.88	29	3
Cynopterus_horsfieldii	Cynopterus_horsfieldii	Chiroptera	Pteropodidae	Chiroptera	1.23	53	3
Cynopterus_sphinx	Cynopterus_sphinx	Chiroptera	Pteropodidae	Chiroptera	1.2	51.7	8
Desmodus_rotundus	Desmodus_rotundus	Chiroptera	Phyllostomidae	Chiroptera	0.9	29	3
Diaemus_youngi	Diaemus_youngi	Chiroptera	Phyllostomidae	Chiroptera	0.97	34.6	1;3
Diphylla_ecaudata	Diphylla_ecaudata	Chiroptera	Phyllostomidae	Chiroptera	0.8	30.9	1
Eidolon_helvum	Eidolon_helvum	Chiroptera	Pteropodidae	Chiroptera	4.29	262	8
Emballonura_monticola	Emballonura_monticola	Chiroptera	Emballonuridae	Chiroptera	0.17	5.3	1
Emballonura_raffrayana	Emballonura_raffrayana	Chiroptera	Emballonuridae	Chiroptera	0.17	5.9	1
Eonycteris_spelaea	Eonycteris_spelaea	Chiroptera	Pteropodidae	Chiroptera	1.18	50	3
Eptesicus_brasiliensis	Eptesicus_brasiliensis	Chiroptera	Vespertilionidae	Chiroptera	0.2	9.2	1;9
Eptesicus_dimissus	Eptesicus_dimissus	Chiroptera	Vespertilionidae	Chiroptera	0.23	15	1
Eptesicus_fuscus	Eptesicus_fuscus	Chiroptera	Vespertilionidae	Chiroptera	0.24	13.6	1
Eptesicus_serotinus	Eptesicus_serotinus	Chiroptera	Vespertilionidae	Chiroptera	0.31	23.4	1
Eumops_auripendulus	Eumops_auripendulus	Chiroptera	Molossidae	Chiroptera	0.61	33.8	1
Furipterus_horrens	Furipterus_horrens	Chiroptera	Furipteridae	Chiroptera	0.13	3.43	1
Glischropus_tylopus	Glischropus_tylopus	Chiroptera	Vespertilionidae	Chiroptera	0.1	4.9	1
Glossophaga_longirostris	Glossophaga_longirostris	Chiroptera	Phyllostomidae	Chiroptera	0.44	11.3	1
Glossophaga_soricina	Glossophaga_soricina	Chiroptera	Phyllostomidae	Chiroptera	0.39	11.2	3
Harpiocephalus_harpia	Harpiocephalus_harpia	Chiroptera	Vespertilionidae	Chiroptera	0.44	13.5	1
Hesperoptenus_blanfordi	Hesperoptenus_blanfordi	Chiroptera	Vespertilionidae	Chiroptera	0.16	7.3	1
Hipposideros_armiger	Hipposideros_armiger	Chiroptera	Hipposideridae	Chiroptera	0.8	56	1
Hipposideros_ater	Hipposideros_ater	Chiroptera	Hipposideridae	Chiroptera	0.21	6.9	1
Hipposideros_bicolor	Hipposideros_bicolor	Chiroptera	Hipposideridae	Chiroptera	0.24	8.4	3
Hipposideros_caffer	Hipposideros_caffer	Chiroptera	Hipposideridae	Chiroptera	0.32	10.7	3
Hipposideros_commersoni	Hipposideros_commersoni	Chiroptera	Hipposideridae	Chiroptera	0.75	99.2	1
Hipposideros_diadema	Hipposideros_diadema	Chiroptera	Hipposideridae	Chiroptera	0.71	41.9	1
Hipposideros_fulvus	Hipposideros_fulvus	Chiroptera	Hipposideridae	Chiroptera	0.24	7	1;8
Hipposideros_galeritus	Hipposideros_galeritus	Chiroptera	Hipposideridae	Chiroptera	0.28	10.4	1;8
Hipposideros_lankadiva	Hipposideros_lankadiva	Chiroptera	Hipposideridae	Chiroptera	0.73	48.5	1
Hipposideros_larvatus	Hipposideros_larvatus	Chiroptera	Hipposideridae	Chiroptera	0.41	20.5	1
Hipposideros_ridleyi	Hipposideros_ridleyi	Chiroptera	Hipposideridae	Chiroptera	0.27	9.6	1
Hipposideros_ruber	Hipposideros_ruber	Chiroptera	Hipposideridae	Chiroptera	0.27	7.3	1
Hipposideros_speoris	Hipposideros_speoris	Chiroptera	Hipposideridae	Chiroptera	0.28	11.5	1
Hipposideros_turpis	Hipposideros_turpis	Chiroptera	Hipposideridae	Chiroptera	0.6	34.8	1
Hypsignathus_monstrosus	Hypsignathus_monstrosus	Chiroptera	Pteropodidae	Chiroptera	3.4	340	3
Hypsugo_pulveratus	Hypsugo_pulveratus	Chiroptera	Vespertilionidae	Chiroptera	0.14	5.3	1
Ia_io	Ia_io	Chiroptera	Vespertilionidae	Chiroptera	0.76	53.3	1
Kerivoula_papillosa	Kerivoula_papillosa	Chiroptera	Vespertilionidae	Chiroptera	0.31	10.1	1
Lasiurus_borealis	Lasiurus_borealis	Chiroptera	Vespertilionidae	Chiroptera	0.17	7.8	1
Leptonycteris_curasoae	Leptonycteris_curasoae	Chiroptera	Phyllostomidae	Chiroptera	0.55	24.5	1;3
Leptonycteris_nivalis	Leptonycteris_nivalis	Chiroptera	Phyllostomidae	Chiroptera	0.59	22.8	1
Lonchophylla_mordax	Lonchophylla_mordax	Chiroptera	Phyllostomidae	Chiroptera	0.43	10.7	1
Hsunycteris_thomasi	Hsunycteris_thomasi	Chiroptera	Phyllostomidae	Chiroptera	0.34	6.9	1
Lophostoma_schulzi	Lophostoma_schulzi	Chiroptera	Phyllostomidae	Chiroptera	0.51	21.3	1
Lophostoma_silvicolum	Lophostoma_silvicolum	Chiroptera	Phyllostomidae	Chiroptera	0.76	32.3	1
Macroderma_gigas	Macroderma_gigas	Chiroptera	Megadermatidae	Chiroptera	1.7	119.8	1
Macrophyllum_macrophyllum	Macrophyllum_macrophyllum	Chiroptera	Phyllostomidae	Chiroptera	0.32	8.6	1
Megaderma_lyra	Megaderma_lyra	Chiroptera	Megadermatidae	Chiroptera	0.91	38.6	1;8
Megaderma_spasma	Megaderma_spasma	Chiroptera	Megadermatidae	Chiroptera	0.64	22.6	1
Mesophylla_macconnelli	Mesophylla_macconnelli	Chiroptera	Phyllostomidae	Chiroptera	0.34	7.5	1
Micronycteris_brachyotis	Micronycteris_brachyotis	Chiroptera	Phyllostomidae	Chiroptera	0.41	14.7	1
Micronycteris_megalotis	Micronycteris_megalotis	Chiroptera	Phyllostomidae	Chiroptera	0.27	6.5	1
Micronycteris_minuta	Micronycteris_minuta	Chiroptera	Phyllostomidae	Chiroptera	0.29	6.9	1;9
Micronycteris_schmidtorum	Micronycteris_schmidtorum	Chiroptera	Phyllostomidae	Chiroptera	0.31	7.8	1
Mimon_crenulatum	Mimon_crenulatum	Chiroptera	Phyllostomidae	Chiroptera	0.34	14.8	3
Miniopterus_australis	Miniopterus_australis	Chiroptera	Vespertilionidae	Chiroptera	0.2	7.1	1
Miniopterus_inflatus	Miniopterus_inflatus	Chiroptera	Vespertilionidae	Chiroptera	0.33	14.9	1;9
Miniopterus_magnater	Miniopterus_magnater	Chiroptera	Vespertilionidae	Chiroptera	0.32	15	1
Miniopterus_pusillus	Miniopterus_pusillus	Chiroptera	Vespertilionidae	Chiroptera	0.22	8.6	1
Miniopterus_schreibersii	Miniopterus_schreibersii	Chiroptera	Vespertilionidae	Chiroptera	0.29	12.7	3
Miniopterus_tristis	Miniopterus_tristis	Chiroptera	Vespertilionidae	Chiroptera	0.33	15.6	1
Monophyllus_plethodon	Monophyllus_plethodon	Chiroptera	Phyllostomidae	Chiroptera	0.45	15	1
Mormopterus_jugularis	Mormopterus_jugularis	Chiroptera	Molossidae	Chiroptera	0.22	11.5	3
Murina_cyclotis	Murina_cyclotis	Chiroptera	Vespertilionidae	Chiroptera	0.25	7.1	1
Murina_huttoni	Murina_huttoni	Chiroptera	Vespertilionidae	Chiroptera	0.26	8.8	1
Myotis_adversus	Myotis_adversus	Chiroptera	Vespertilionidae	Chiroptera	0.25	11.2	1
Myotis_albescens	Myotis_albescens	Chiroptera	Vespertilionidae	Chiroptera	0.13	4	1
Myotis_annectans	Myotis_annectans	Chiroptera	Vespertilionidae	Chiroptera	0.22	9.8	1
Myotis_bechsteinii	Myotis_bechsteinii	Chiroptera	Vespertilionidae	Chiroptera	0.27	7.5	1;3
Myotis_bocagii	Myotis_bocagii	Chiroptera	Vespertilionidae	Chiroptera	0.21	7.6	3
Myotis_dasycneme	Myotis_dasycneme	Chiroptera	Vespertilionidae	Chiroptera	0.31	15	1;3
Myotis_daubentonii	Myotis_daubentonii	Chiroptera	Vespertilionidae	Chiroptera	0.23	7	1;3
Myotis_fortidens	Myotis_fortidens	Chiroptera	Vespertilionidae	Chiroptera	0.13	4.3	1
Myotis_hasseltii	Myotis_hasseltii	Chiroptera	Vespertilionidae	Chiroptera	0.19	7.5	1
Myotis_horsfieldii	Myotis_horsfieldii	Chiroptera	Vespertilionidae	Chiroptera	0.2	6.3	1
Myotis_lucifugus	Myotis_lucifugus	Chiroptera	Vespertilionidae	Chiroptera	0.17	7.9	1
Myotis_muricola	Myotis_muricola	Chiroptera	Vespertilionidae	Chiroptera	0.12	4.8	1;3
Myotis_myotis	Myotis_myotis	Chiroptera	Vespertilionidae	Chiroptera	0.48	25	3
Myotis_mystacinus	Myotis_mystacinus	Chiroptera	Vespertilionidae	Chiroptera	0.16	4	3
Myotis_nattereri	Myotis_nattereri	Chiroptera	Vespertilionidae	Chiroptera	0.22	7	3
Myotis_nigricans	Myotis_nigricans	Chiroptera	Vespertilionidae	Chiroptera	0.12	4.5	3
Myotis_siligorensis	Myotis_siligorensis	Chiroptera	Vespertilionidae	Chiroptera	0.1	3.46	1
Myotis_tricolor	Myotis_tricolor	Chiroptera	Vespertilionidae	Chiroptera	0.26	13.6	1
Natalus_tumidirostris	Natalus_tumidirostris	Chiroptera	Natalidae	Chiroptera	0.24	6.9	1
Neoromicia_nanus	Neoromicia_nanus	Chiroptera	Vespertilionidae	Chiroptera	0.1	3.9	1
Noctilio_albiventris	Noctilio_albiventris	Chiroptera	Noctilionidae	Chiroptera	0.55	38.5	3
Noctilio_leporinus	Noctilio_leporinus	Chiroptera	Noctilionidae	Chiroptera	1.26	58.5	3
Nyctalus_noctula	Nyctalus_noctula	Chiroptera	Vespertilionidae	Chiroptera	0.36	27	1;8
Nycteris_arge	Nycteris_arge	Chiroptera	Nycteridae	Chiroptera	0.36	10.6	1;3
Nycteris_grandis	Nycteris_grandis	Chiroptera	Nycteridae	Chiroptera	0.71	29.8	1;9
Nycteris_hispida	Nycteris_hispida	Chiroptera	Nycteridae	Chiroptera	0.28	7.8	1
Nycteris_javanica	Nycteris_javanica	Chiroptera	Nycteridae	Chiroptera	0.47	18.4	1
Nycteris_macrotis	Nycteris_macrotis	Chiroptera	Nycteridae	Chiroptera	0.39	14.5	1
Nycteris_thebaica	Nycteris_thebaica	Chiroptera	Nycteridae	Chiroptera	0.32	8.9	1
Nyctophilus_geoffroyi	Nyctophilus_geoffroyi	Chiroptera	Vespertilionidae	Chiroptera	0.17	7.2	1
Otomops_martiensseni	Otomops_martiensseni	Chiroptera	Molossidae	Chiroptera	0.76	41.5	1
Peropteryx_macrotis	Peropteryx_macrotis	Chiroptera	Emballonuridae	Chiroptera	0.16	5.6	1
Phylloderma_stenops	Phylloderma_stenops	Chiroptera	Phyllostomidae	Chiroptera	1.34	46.1	1
Phyllostomus_discolor	Phyllostomus_discolor	Chiroptera	Phyllostomidae	Chiroptera	0.89	33	3
Phyllostomus_elongatus	Phyllostomus_elongatus	Chiroptera	Phyllostomidae	Chiroptera	0.89	44.9	1
Phyllostomus_hastatus	Phyllostomus_hastatus	Chiroptera	Phyllostomidae	Chiroptera	1.53	91.8	1
Pipistrellus_coromandra	Pipistrellus_coromandra	Chiroptera	Vespertilionidae	Chiroptera	0.1	4.6	1
Pipistrellus_javanicus	Pipistrellus_javanicus	Chiroptera	Vespertilionidae	Chiroptera	0.12	4.5	1
Pipistrellus_kuhlii	Pipistrellus_kuhlii	Chiroptera	Vespertilionidae	Chiroptera	0.17	6.3	1
Pipistrellus_subflavus	Pipistrellus_subflavus	Chiroptera	Vespertilionidae	Chiroptera	0.12	5.3	1;8
Pipistrellus_tenuis	Pipistrellus_tenuis	Chiroptera	Vespertilionidae	Chiroptera	0.09	3.9	1
Platyrrhinus_helleri	Platyrrhinus_helleri	Chiroptera	Phyllostomidae	Chiroptera	0.42	11.6	3
Plecotus_auritus	Plecotus_auritus	Chiroptera	Vespertilionidae	Chiroptera	0.24	6.6	1
Pteronotus_davyi	Pteronotus_davyi	Chiroptera	Mormoopidae	Chiroptera	0.31	10.6	1;3
Pteronotus_gymnonotus	Pteronotus_gymnonotus	Chiroptera	Mormoopidae	Chiroptera	0.34	13.6	1;9
Pteronotus_parnellii	Pteronotus_parnellii	Chiroptera	Mormoopidae	Chiroptera	0.54	20.2	1
Pteronotus_personatus	Pteronotus_personatus	Chiroptera	Mormoopidae	Chiroptera	0.23	8.1	1
Pteropus_giganteus	Pteropus_giganteus	Chiroptera	Pteropodidae	Chiroptera	7.78	577	8
Pteropus_lylei	Pteropus_lylei	Chiroptera	Pteropodidae	Chiroptera	6.13	314.29	3
Pteropus_rufus	Pteropus_rufus	Chiroptera	Pteropodidae	Chiroptera	7.3	374.86	3
Rhinolophus_acuminatus	Rhinolophus_acuminatus	Chiroptera	Rhinolophidae	Chiroptera	0.3	12.1	1;9
Rhinolophus_affinis	Rhinolophus_affinis	Chiroptera	Rhinolophidae	Chiroptera	0.35	13.7	1;9
Rhinolophus_capensis	Rhinolophus_capensis	Chiroptera	Rhinolophidae	Chiroptera	0.26	12.8	1
Rhinolophus_clivosus	Rhinolophus_clivosus	Chiroptera	Rhinolophidae	Chiroptera	0.24	20.1	1
Rhinolophus_coelophyllus	Rhinolophus_coelophyllus	Chiroptera	Rhinolophidae	Chiroptera	0.26	7.7	1
Rhinolophus_cornutus	Rhinolophus_cornutus	Chiroptera	Rhinolophidae	Chiroptera	0.19	6.6	1
Rhinolophus_eloquens	Rhinolophus_eloquens	Chiroptera	Rhinolophidae	Chiroptera	0.4	19.1	1
Rhinolophus_ferrumequinum	Rhinolophus_ferrumequinum	Chiroptera	Rhinolophidae	Chiroptera	0.35	23.5	1
Rhinolophus_hildebrandti	Rhinolophus_hildebrandti	Chiroptera	Rhinolophidae	Chiroptera	0.63	29.1	1
Rhinolophus_hipposideros	Rhinolophus_hipposideros	Chiroptera	Rhinolophidae	Chiroptera	0.15	4.6	1
Rhinolophus_landeri	Rhinolophus_landeri	Chiroptera	Rhinolophidae	Chiroptera	0.28	9.7	1
Rhinolophus_lepidus	Rhinolophus_lepidus	Chiroptera	Rhinolophidae	Chiroptera	0.18	6	1
Rhinolophus_luctus	Rhinolophus_luctus	Chiroptera	Rhinolophidae	Chiroptera	0.62	32.8	1
Rhinolophus_macrotis	Rhinolophus_macrotis	Chiroptera	Rhinolophidae	Chiroptera	0.21	6.3	1
Rhinolophus_malayanus	Rhinolophus_malayanus	Chiroptera	Rhinolophidae	Chiroptera	0.2	6.4	1
Rhinolophus_megaphyllus	Rhinolophus_megaphyllus	Chiroptera	Rhinolophidae	Chiroptera	0.26	9.8	1
Rhinolophus_mehelyi	Rhinolophus_mehelyi	Chiroptera	Rhinolophidae	Chiroptera	0.31	9.7	1
Rhinolophus_pearsonii	Rhinolophus_pearsonii	Chiroptera	Rhinolophidae	Chiroptera	0.33	13.9	1
Rhinolophus_pusillus	Rhinolophus_pusillus	Chiroptera	Rhinolophidae	Chiroptera	0.16	4.7	1
Rhinolophus_robinsoni	Rhinolophus_robinsoni	Chiroptera	Rhinolophidae	Chiroptera	0.28	8.4	1
Rhinolophus_thomasi	Rhinolophus_thomasi	Chiroptera	Rhinolophidae	Chiroptera	0.23	9	1
Rhinolophus_trifoliatus	Rhinolophus_trifoliatus	Chiroptera	Rhinolophidae	Chiroptera	0.35	14.6	1
Rhinonicteris_aurantia	Rhinonicteris_aurantia	Chiroptera	Hipposideridae	Chiroptera	0.25	8.6	1
Rhinophylla_pumilio	Rhinophylla_pumilio	Chiroptera	Phyllostomidae	Chiroptera	0.36	8.9	1
Rhinopoma_hardwickii	Rhinopoma_hardwickii	Chiroptera	Rhinopomatidae	Chiroptera	0.28	12.9	1
Rhinopoma_microphyllum	Rhinopoma_microphyllum	Chiroptera	Rhinopomatidae	Chiroptera	0.39	29.4	1
Rhogeessa_parvula	Rhogeessa_parvula	Chiroptera	Vespertilionidae	Chiroptera	0.11	4.5	1
Rhogeessa_tumida	Rhogeessa_tumida	Chiroptera	Vespertilionidae	Chiroptera	0.11	5.1	1
Rhynchonycteris_naso	Rhynchonycteris_naso	Chiroptera	Emballonuridae	Chiroptera	0.11	4.3	3
Rousettus_aegyptiacus	Rousettus_aegyptiacus	Chiroptera	Pteropodidae	Chiroptera	2.6	130	3
Saccopteryx_bilineata	Saccopteryx_bilineata	Chiroptera	Emballonuridae	Chiroptera	0.22	8	3
Saccopteryx_canescens	Saccopteryx_canescens	Chiroptera	Emballonuridae	Chiroptera	0.13	3.4	1
Saccopteryx_leptura	Saccopteryx_leptura	Chiroptera	Emballonuridae	Chiroptera	0.16	5.1	1
Scotomanes_ornatus	Scotomanes_ornatus	Chiroptera	Vespertilionidae	Chiroptera	0.38	21.8	1
Scotophilus_dinganii	Scotophilus_dinganii	Chiroptera	Vespertilionidae	Chiroptera	0.44	24.3	1
Scotophilus_kuhlii	Scotophilus_kuhlii	Chiroptera	Vespertilionidae	Chiroptera	0.34	20.4	1
Scotophilus_nigrita	Scotophilus_nigrita	Chiroptera	Vespertilionidae	Chiroptera	1.05	101.3	1
Sphaeronycteris_toxophyllum	Sphaeronycteris_toxophyllum	Chiroptera	Phyllostomidae	Chiroptera	0.52	18.4	1
Sturnira_lilium	Sturnira_lilium	Chiroptera	Phyllostomidae	Chiroptera	0.52	17.1	3
Sturnira_ludovici	Sturnira_ludovici	Chiroptera	Phyllostomidae	Chiroptera	0.68	25.9	1
Sturnira_tildae	Sturnira_tildae	Chiroptera	Phyllostomidae	Chiroptera	0.7	24.4	1
Tadarida_aegyptiaca	Tadarida_aegyptiaca	Chiroptera	Molossidae	Chiroptera	0.39	17.7	1
Taphozous_australis	Taphozous_australis	Chiroptera	Emballonuridae	Chiroptera	0.52	24	1
Taphozous_longimanus	Taphozous_longimanus	Chiroptera	Emballonuridae	Chiroptera	0.47	23.2	1
Taphozous_mauritianus	Taphozous_mauritianus	Chiroptera	Emballonuridae	Chiroptera	0.55	29	1
Taphozous_melanopogon	Taphozous_melanopogon	Chiroptera	Emballonuridae	Chiroptera	0.54	22.7	1
Thyroptera_tricolor	Thyroptera_tricolor	Chiroptera	Thyropteridae	Chiroptera	0.23	4.5	1
Tonatia_bidens	Tonatia_bidens	Chiroptera	Phyllostomidae	Chiroptera	0.79	29.4	1
Trachops_cirrhosus	Trachops_cirrhosus	Chiroptera	Phyllostomidae	Chiroptera	1	36.9	1;9
Triaenops_persicus	Triaenops_persicus	Chiroptera	Hipposideridae	Chiroptera	0.27	13.7	1
Tylonycteris_pachypus	Tylonycteris_pachypus	Chiroptera	Vespertilionidae	Chiroptera	0.08	4.8	1
Tylonycteris_robustula	Tylonycteris_robustula	Chiroptera	Vespertilionidae	Chiroptera	0.11	7.2	1
Uroderma_bilobatum	Uroderma_bilobatum	Chiroptera	Phyllostomidae	Chiroptera	0.53	16.4	3
Vampyressa_pusilla	Vampyressa_pusilla	Chiroptera	Phyllostomidae	Chiroptera	0.38	8.6	1
Vampyrum_spectrum	Vampyrum_spectrum	Chiroptera	Phyllostomidae	Chiroptera	2.59	173	1
Bettongia_gaimardi	Bettongia_gaimardi	Diprotodontia	Potoroidae	Diprotodontia	12.12	1273	3
Bettongia_penicillata	Bettongia_penicillata	Diprotodontia	Potoroidae	Diprotodontia	9.9	981	3
Cercartetus_concinnus	Cercartetus_concinnus	Diprotodontia	Burramyidae	Diprotodontia	0.31	9.5	3
Cercartetus_lepidus	Cercartetus_lepidus	Diprotodontia	Burramyidae	Diprotodontia	0.37	7.8	3
Dactylopsila_trivirgata	Dactylopsila_trivirgata	Diprotodontia	Petauridae	Diprotodontia	6.04	506	3
Dendrolagus_dorianus	Dendrolagus_dorianus	Diprotodontia	Macropodidae	Diprotodontia	33.46	7897	3
Dendrolagus_inustus	Dendrolagus_inustus	Diprotodontia	Macropodidae	Diprotodontia	31.18	10119	3
Distoechurus_pennatus	Distoechurus_pennatus	Diprotodontia	Acrobatidae	Diprotodontia	0.97	45.4	3
Gymnobelideus_leadbeateri	Gymnobelideus_leadbeateri	Diprotodontia	Petauridae	Diprotodontia	2.95	90.5	3
Lagorchestes_conspicillatus	Lagorchestes_conspicillatus	Diprotodontia	Macropodidae	Diprotodontia	14.5	2015	3
Macropus_antilopinus	Macropus_antilopinus	Diprotodontia	Macropodidae	Diprotodontia	58.84	31286	3
Macropus_eugenii	Macropus_eugenii	Diprotodontia	Macropodidae	Diprotodontia	24.55	4425	3
Macropus_giganteus	Macropus_giganteus	Diprotodontia	Macropodidae	Diprotodontia	61.68	32367.9	6
Macropus_parma	Macropus_parma	Diprotodontia	Macropodidae	Diprotodontia	17.4	3760	3
Macropus_parryi	Macropus_parryi	Diprotodontia	Macropodidae	Diprotodontia	42.79	15194	3
Macropus_robustus	Macropus_robustus	Diprotodontia	Macropodidae	Diprotodontia	61.12	35540	3
Macropus_rufogriseus	Macropus_rufogriseus	Diprotodontia	Macropodidae	Diprotodontia	38.15	12257.5	3
Onychogalea_fraenata	Onychogalea_fraenata	Diprotodontia	Macropodidae	Diprotodontia	13.5	1433	3
Petauroides_volans	Petauroides_volans	Diprotodontia	Pseudocheiridae	Diprotodontia	4.86	900	3
Petrogale_concinna	Petrogale_concinna	Diprotodontia	Macropodidae	Diprotodontia	11.4	1407	3
Petrogale_penicillata	Petrogale_penicillata	Diprotodontia	Macropodidae	Diprotodontia	24.76	5990	3
Petrogale_persephone	Petrogale_persephone	Diprotodontia	Macropodidae	Diprotodontia	22.27	5732	3
Phalanger_carmelitae	Phalanger_carmelitae	Diprotodontia	Phalangeridae	Diprotodontia	8.8	1754	3
Phalanger_orientalis	Phalanger_orientalis	Diprotodontia	Phalangeridae	Diprotodontia	8.61	1674	3
Phalanger_vestitus	Phalanger_vestitus	Diprotodontia	Phalangeridae	Diprotodontia	9.88	1672	3
Pseudocheirus_peregrinus	Pseudocheirus_peregrinus	Diprotodontia	Pseudocheiridae	Diprotodontia	5.78	759	3
Setonix_brachyurus	Setonix_brachyurus	Diprotodontia	Macropodidae	Diprotodontia	17.5	3500	15
Spilocuscus_maculatus	Spilocuscus_maculatus	Diprotodontia	Phalangeridae	Diprotodontia	13.88	3127	3
Thylogale_billardierii	Thylogale_billardierii	Diprotodontia	Macropodidae	Diprotodontia	22.9	3618	3
Thylogale_thetis	Thylogale_thetis	Diprotodontia	Macropodidae	Diprotodontia	19.89	3694	3
Trichosurus_vulpecula	Trichosurus_vulpecula	Diprotodontia	Phalangeridae	Diprotodontia	11.4	1761	3
Vombatus_ursinus	Vombatus_ursinus	Diprotodontia	Vombatidae	Diprotodontia	61.12	27192	3
Wallabia_bicolor	Wallabia_bicolor	Diprotodontia	Macropodidae	Diprotodontia	32.7	16400	3
Atelerix_albiventris	Atelerix_albiventris	Eulipotyphla	Erinaceidae	Eulipotyphla	2.24	280	3
Atelerix_algirus	Atelerix_algirus	Eulipotyphla	Erinaceidae	Eulipotyphla	3.2	790	3
Blarina_brevicauda	Blarina_brevicauda	Eulipotyphla	Soricidae	Eulipotyphla	0.29	17.7	3
Condylura_cristata	Condylura_cristata	Eulipotyphla	Talpidae	Eulipotyphla	1.37	50	3
Crocidura_fuscomurina	Crocidura_fuscomurina	Eulipotyphla	Soricidae	Eulipotyphla	0.13	5.6	1;9
Crocidura_olivieri	Crocidura_olivieri	Eulipotyphla	Soricidae	Eulipotyphla	0.44	27.99	17
Crocidura_russula	Crocidura_russula	Eulipotyphla	Soricidae	Eulipotyphla	0.19	10.45	3
Cryptotis_parva	Cryptotis_parva	Eulipotyphla	Soricidae	Eulipotyphla	0.12	5.3	3
Desmana_moschata	Desmana_moschata	Eulipotyphla	Talpidae	Eulipotyphla	4	440	3
Erinaceus_europaeus	Erinaceus_europaeus	Eulipotyphla	Erinaceidae	Eulipotyphla	3.67	720.44	3
Galemys_pyrenaicus	Galemys_pyrenaicus	Eulipotyphla	Talpidae	Eulipotyphla	1.33	57.5	3
Hemiechinus_auritus	Hemiechinus_auritus	Eulipotyphla	Erinaceidae	Eulipotyphla	1.9	250	3;8
Neomys_fodiens	Neomys_fodiens	Eulipotyphla	Soricidae	Eulipotyphla	0.3	16.35	3
Neurotrichus_gibbsii	Neurotrichus_gibbsii	Eulipotyphla	Talpidae	Eulipotyphla	0.91	10	3
Notiosorex_crawfordi	Notiosorex_crawfordi	Eulipotyphla	Soricidae	Eulipotyphla	0.15	6	3
Scalopus_aquaticus	Scalopus_aquaticus	Eulipotyphla	Talpidae	Eulipotyphla	1.48	39.6	3
Scapanus_townsendii	Scapanus_townsendii	Eulipotyphla	Talpidae	Eulipotyphla	2.02	70	3
Solenodon_paradoxus	Solenodon_paradoxus	Eulipotyphla	Solenodontidae	Eulipotyphla	4.67	900	3
Sorex_araneus	Sorex_araneus	Eulipotyphla	Soricidae	Eulipotyphla	0.22	8.9	3
Sorex_arcticus	Sorex_arcticus	Eulipotyphla	Soricidae	Eulipotyphla	0.27	8.2	3
Sorex_cinereus	Sorex_cinereus	Eulipotyphla	Soricidae	Eulipotyphla	0.17	3.9	3
Sorex_fumeus	Sorex_fumeus	Eulipotyphla	Soricidae	Eulipotyphla	0.21	8.9	3
Sorex_hoyi	Sorex_hoyi	Eulipotyphla	Soricidae	Eulipotyphla	0.09	3.05	3
Sorex_minutus	Sorex_minutus	Eulipotyphla	Soricidae	Eulipotyphla	0.13	4.6	3
Sorex_monticolus	Sorex_monticolus	Eulipotyphla	Soricidae	Eulipotyphla	0.23	6.3	3
Sorex_ornatus	Sorex_ornatus	Eulipotyphla	Soricidae	Eulipotyphla	0.12	5	3
Sorex_palustris	Sorex_palustris	Eulipotyphla	Soricidae	Eulipotyphla	0.31	11.9	3
Sorex_trowbridgii	Sorex_trowbridgii	Eulipotyphla	Soricidae	Eulipotyphla	0.21	5.3	3
Sorex_vagrans	Sorex_vagrans	Eulipotyphla	Soricidae	Eulipotyphla	0.17	5.3	3
Suncus_etruscus	Suncus_etruscus	Eulipotyphla	Soricidae	Eulipotyphla	0.07	2.24	3
Suncus_murinus	Suncus_murinus	Eulipotyphla	Soricidae	Eulipotyphla	0.39	35	3
Talpa_europaea	Talpa_europaea	Eulipotyphla	Talpidae	Eulipotyphla	1.4	77.83	3
Antechinomys_laniger	Antechinomys_laniger	Dasyuromorphia	Dasyuridae	Dasyuromorphia	0.49	17.8	3
Antechinus_bellus	Antechinus_bellus	Dasyuromorphia	Dasyuridae	Dasyuromorphia	0.65	45.8	3
Antechinus_flavipes	Antechinus_flavipes	Dasyuromorphia	Dasyuridae	Dasyuromorphia	0.66	30.7	3
Antechinus_leo	Antechinus_leo	Dasyuromorphia	Dasyuridae	Dasyuromorphia	0.78	60.2	3
Antechinus_minimus	Antechinus_minimus	Dasyuromorphia	Dasyuridae	Dasyuromorphia	0.77	36.3	3
Antechinus_stuartii	Antechinus_stuartii	Dasyuromorphia	Dasyuridae	Dasyuromorphia	0.79	29.8	3
Antechinus_swainsonii	Antechinus_swainsonii	Dasyuromorphia	Dasyuridae	Dasyuromorphia	1.13	63.5	3
Caluromys_derbianus	Caluromys_derbianus	Didelphimorphia	Didelphidae	Other	3.52	289	3
Caluromys_lanatus	Caluromys_lanatus	Didelphimorphia	Didelphidae	Other	3.1	384	3
Caluromys_philander	Caluromys_philander	Didelphimorphia	Didelphidae	Other	3.63	277	3
Dasyuroides_byrnei	Dasyuroides_byrnei	Dasyuromorphia	Dasyuridae	Dasyuromorphia	1.55	98.4	3
Dasyurus_hallucatus	Dasyurus_hallucatus	Dasyuromorphia	Dasyuridae	Dasyuromorphia	3.5	513	3
Didelphis_marsupialis	Didelphis_marsupialis	Didelphimorphia	Didelphidae	Other	6.05	1535	3
Didelphis_virginiana	Didelphis_virginiana	Didelphimorphia	Didelphidae	Other	6.96	2797	3
Echymipera_clara	Echymipera_clara	Peramelemorphia	Peramelidae	Other	4.64	1207	3
Echymipera_rufescens	Echymipera_rufescens	Peramelemorphia	Peramelidae	Other	3.86	798	3
Isoodon_macrourus	Isoodon_macrourus	Peramelemorphia	Peramelidae	Other	4.58	822	3
Isoodon_obesulus	Isoodon_obesulus	Peramelemorphia	Peramelidae	Other	4.03	691	3
Macrotis_lagotis	Macrotis_lagotis	Peramelemorphia	Thylacomyidae	Other	6.81	1859	3
Marmosa_mexicana	Marmosa_mexicana	Didelphimorphia	Didelphidae	Other	1.04	46.7	3
Marmosa_murina	Marmosa_murina	Didelphimorphia	Didelphidae	Other	1.14	60	3
Marmosa_robinsoni	Marmosa_robinsoni	Didelphimorphia	Didelphidae	Other	0.73	50.5	3
Marmosa_rubra	Marmosa_rubra	Didelphimorphia	Didelphidae	Other	1.24	60	3
Metachirus_nudicaudatus	Metachirus_nudicaudatus	Didelphimorphia	Didelphidae	Other	3.63	390	3
Monodelphis_brevicaudata	Monodelphis_brevicaudata	Didelphimorphia	Didelphidae	Other	0.93	64.6	3
Murexia_longicaudata	Murexia_longicaudata	Dasyuromorphia	Dasyuridae	Dasyuromorphia	1.74	296.5	3
Myrmecobius_fasciatus	Myrmecobius_fasciatus	Dasyuromorphia	Myrmecobiidae	Dasyuromorphia	4.4	405.4	3
Paramurexia_rothschildi	Paramurexia_rothschildi	Dasyuromorphia	Dasyuridae	Dasyuromorphia	1.09	62	3
Parantechinus_apicalis	Parantechinus_apicalis	Dasyuromorphia	Dasyuridae	Dasyuromorphia	1.24	60.5	3
Perameles_bougainville	Perameles_bougainville	Peramelemorphia	Peramelidae	Other	3.33	457	3
Perameles_gunnii	Perameles_gunnii	Peramelemorphia	Peramelidae	Other	4.66	1002	3
Perameles_nasuta	Perameles_nasuta	Peramelemorphia	Peramelidae	Other	5.14	1273	3
Peroryctes_raffrayana	Peroryctes_raffrayana	Peramelemorphia	Peramelidae	Other	6.56	977	3
Phascogale_calura	Phascogale_calura	Dasyuromorphia	Dasyuridae	Dasyuromorphia	0.94	43.8	3
Philander_opossum	Philander_opossum	Didelphimorphia	Didelphidae	Other	3.97	570	3
Planigale_gilesi	Planigale_gilesi	Dasyuromorphia	Dasyuridae	Dasyuromorphia	0.18	6.1	3
Rhyncholestes_raphanurus	Rhyncholestes_raphanurus	Paucituberculata	Caenolestidae	Other	0.67	20	3
Sminthopsis_crassicaudata	Sminthopsis_crassicaudata	Dasyuromorphia	Dasyuridae	Dasyuromorphia	0.37	13.3	3
Sminthopsis_griseoventer	Sminthopsis_griseoventer	Dasyuromorphia	Dasyuridae	Dasyuromorphia	0.51	19.8	3
Sminthopsis_macroura	Sminthopsis_macroura	Dasyuromorphia	Dasyuridae	Dasyuromorphia	0.41	17	3
Thylamys_elegans	Thylamys_elegans	Didelphimorphia	Didelphidae	Other	0.74	20.1	3
Alouatta_caraya	Alouatta_caraya	Primates	Atelidae	Primates	50.7	5012.5	3
Alouatta_palliata	Alouatta_palliata	Primates	Atelidae	Primates	50.03	5952	3
Alouatta_seniculus	Alouatta_seniculus	Primates	Atelidae	Primates	45.5	2827.5	3
Aotus_trivirgatus	Aotus_trivirgatus	Primates	Aotidae	Primates	16.04	701.68	3
Arctocebus_calabarensis	Arctocebus_calabarensis	Primates	Lorisidae	Primates	7.69	309.03	2
Ateles_fusciceps	Ateles_fusciceps	Primates	Atelidae	Primates	113.6	9026.5	3
Ateles_geoffroyi	Ateles_geoffroyi	Primates	Atelidae	Primates	104.96	5774	3
Ateles_paniscus	Ateles_paniscus	Primates	Atelidae	Primates	108.96	3430	3
Avahi_laniger	Avahi_laniger	Primates	Indriidae	Primates	10.49	1285	3
Plecturocebus_moloch	Plecturocebus_moloch	Primates	Pitheciidae	Primates	19	900	3
Callimico_goeldii	Callimico_goeldii	Primates	Cebidae	Primates	10.99	558	16
Callithrix_geoffroyi	Callithrix_geoffroyi	Primates	Cebidae	Primates	7.59	280	14
Callithrix_jacchus	Callithrix_jacchus	Primates	Cebidae	Primates	7.73	347.45	3
Callithrix_pygmaea	Callithrix_pygmaea	Primates	Cebidae	Primates	4.64	134.75	3
Cebus_albifrons	Cebus_albifrons	Primates	Cebidae	Primates	62.95	1620	3
Sapajus_apella	Sapajus_apella	Primates	Cebidae	Primates	71.3	2589	3
Cebus_capucinus	Cebus_capucinus	Primates	Cebidae	Primates	70.13	2104.88	3
Cebus_olivaceus	Cebus_olivaceus	Primates	Cebidae	Primates	72.5	2684.5	3
Cercocebus_agilis	Cercocebus_agilis	Primates	Cercopithecidae	Primates	95.3	4700	3
Cercocebus_torquatus	Cercocebus_torquatus	Primates	Cercopithecidae	Primates	139.96	8590.14	2
Cercopithecus_ascanius	Cercopithecus_ascanius	Primates	Cercopithecidae	Primates	66.99	3540.24	16
Cercopithecus_cephus	Cercopithecus_cephus	Primates	Cercopithecidae	Primates	76	3508.33	3
Cercopithecus_mitis	Cercopithecus_mitis	Primates	Cercopithecidae	Primates	75	6300	3
Cercopithecus_mona	Cercopithecus_mona	Primates	Cercopithecidae	Primates	67	3001	3
Cheirogaleus_major	Cheirogaleus_major	Primates	Cheirogaleidae	Primates	6.8	450	3
Cheirogaleus_medius	Cheirogaleus_medius	Primates	Cheirogaleidae	Primates	3.34	179.67	3
Chlorocebus_aethiops	Chlorocebus_aethiops	Primates	Cercopithecidae	Primates	64.13	3452.67	3
Chlorocebus_pygerythrus	Chlorocebus_pygerythrus	Primates	Cercopithecidae	Primates	67	4600	15
Colobus_angolensis	Colobus_angolensis	Primates	Cercopithecidae	Primates	74.4	9670	3
Colobus_guereza	Colobus_guereza	Primates	Cercopithecidae	Primates	83.9	10281.2	3
Colobus_polykomos	Colobus_polykomos	Primates	Cercopithecidae	Primates	96	6800	15
Daubentonia_madagascariensis	Daubentonia_madagascariensis	Primates	Daubentoniidae	Primates	45.15	2800	3
Erythrocebus_patas	Erythrocebus_patas	Primates	Cercopithecidae	Primates	100.2	7376	3
Eulemur_fulvus	Eulemur_fulvus	Primates	Lemuridae	Primates	23.28	2376.99	16
Eulemur_macaco	Eulemur_macaco	Primates	Lemuridae	Primates	22.6	2086.17	3
Eulemur_mongoz	Eulemur_mongoz	Primates	Lemuridae	Primates	24.03	1559.33	3
Eulemur_rubriventer	Eulemur_rubriventer	Primates	Lemuridae	Primates	24.9	1015	3
Galago_senegalensis	Galago_senegalensis	Primates	Galagidae	Primates	5.9	300.33	3
Galagoides_demidoff	Galagoides_demidoff	Primates	Galagidae	Primates	3.38	81	3
Gorilla_gorilla	Gorilla_gorilla	Primates	Hominidae	Primates	454.55	120975	3
Homo_sapiens	Homo_sapiens	Primates	Hominidae	Primates	1250.43	65142.9	3
Hylobates_agilis	Hylobates_agilis	Primates	Hylobatidae	Primates	88.1	5528.75	3
Hylobates_lar	Hylobates_lar	Primates	Hylobatidae	Primates	93.99	5550	3
Hylobates_muelleri	Hylobates_muelleri	Primates	Hylobatidae	Primates	95.31	5954.88	3
Indri_indri	Indri_indri	Primates	Indriidae	Primates	38.3	6250	3
Lagothrix_lagotricha	Lagothrix_lagotricha	Primates	Atelidae	Primates	89.35	3905	3
Lemur_catta	Lemur_catta	Primates	Lemuridae	Primates	21.63	2090	3
Leontopithecus_rosalia	Leontopithecus_rosalia	Primates	Cebidae	Primates	13.05	512.37	3
Lepilemur_mustelinus	Lepilemur_mustelinus	Primates	Lepilemuridae	Primates	7.6	669.03	16
Lepilemur_ruficaudatus	Lepilemur_ruficaudatus	Primates	Lepilemuridae	Primates	7.6	915	14
Lophocebus_albigena	Lophocebus_albigena	Primates	Cercopithecidae	Primates	96.8	5125	3
Loris_tardigradus	Loris_tardigradus	Primates	Lorisidae	Primates	6	322	3
Macaca_arctoides	Macaca_arctoides	Primates	Cercopithecidae	Primates	100.7	7630	3
Macaca_assamensis	Macaca_assamensis	Primates	Cercopithecidae	Primates	90.5	3655	3
Macaca_fascicularis	Macaca_fascicularis	Primates	Cercopithecidae	Primates	66.93	3109.45	3
Macaca_fuscata	Macaca_fuscata	Primates	Cercopithecidae	Primates	90.99	9506.05	2
Macaca_maura	Macaca_maura	Primates	Cercopithecidae	Primates	94.48	6846	3
Macaca_mulatta	Macaca_mulatta	Primates	Cercopithecidae	Primates	87.99	4612.78	3
Macaca_nemestrina	Macaca_nemestrina	Primates	Cercopithecidae	Primates	110	4456	3
Macaca_nigra	Macaca_nigra	Primates	Cercopithecidae	Primates	97.5	3452	3
Macaca_sinica	Macaca_sinica	Primates	Cercopithecidae	Primates	58.15	1970	3
Macaca_sylvanus	Macaca_sylvanus	Primates	Cercopithecidae	Primates	87.7	11200	3
Mandrillus_sphinx	Mandrillus_sphinx	Primates	Cercopithecidae	Primates	159.2	11500	3
Microcebus_murinus	Microcebus_murinus	Primates	Cheirogaleidae	Primates	1.84	58	3
Miopithecus_talapoin	Miopithecus_talapoin	Primates	Cercopithecidae	Primates	39.99	1248.86	16
Nasalis_larvatus	Nasalis_larvatus	Primates	Cercopithecidae	Primates	97.05	12265.6	16
Nycticebus_coucang	Nycticebus_coucang	Primates	Lorisidae	Primates	12.74	655.5	3
Nycticebus_pygmaeus	Nycticebus_pygmaeus	Primates	Lorisidae	Primates	7.8	480	3
Otolemur_crassicaudatus	Otolemur_crassicaudatus	Primates	Galagidae	Primates	12.5	1206.61	16
Otolemur_garnettii	Otolemur_garnettii	Primates	Galagidae	Primates	7.91	763.84	2
Pan_paniscus	Pan_paniscus	Primates	Hominidae	Primates	329.7	39700	3
Pan_troglodytes	Pan_troglodytes	Primates	Hominidae	Primates	354.81	60433.2	3
Papio_anubis	Papio_anubis	Primates	Cercopithecidae	Primates	201	25000	14
Papio_cynocephalus	Papio_cynocephalus	Primates	Cercopithecidae	Primates	169.1	17500	6
Papio_hamadryas	Papio_hamadryas	Primates	Cercopithecidae	Primates	142	12020	3
Papio_papio	Papio_papio	Primates	Cercopithecidae	Primates	179	32000	15
Perodicticus_potto	Perodicticus_potto	Primates	Lorisidae	Primates	12.07	929.33	3
Piliocolobus_badius	Piliocolobus_badius	Primates	Cercopithecidae	Primates	78	7000	3
Pithecia_monachus	Pithecia_monachus	Primates	Pitheciidae	Primates	35	1500	3
Pongo_pygmaeus	Pongo_pygmaeus	Primates	Hominidae	Primates	341.99	54229	3
Propithecus_verreauxi	Propithecus_verreauxi	Primates	Indriidae	Primates	26.7	3480	3
Pygathrix_nemaeus	Pygathrix_nemaeus	Primates	Cercopithecidae	Primates	77	7500	3
Saguinus_geoffroyi	Saguinus_geoffroyi	Primates	Cebidae	Primates	14.27	634.67	3
Saguinus_midas	Saguinus_midas	Primates	Cebidae	Primates	10.3	540.56	16
Saguinus_oedipus	Saguinus_oedipus	Primates	Cebidae	Primates	9.64	327.14	3
Saimiri_boliviensis	Saimiri_boliviensis	Primates	Cebidae	Primates	24.06	750	3
Saimiri_oerstedii	Saimiri_oerstedii	Primates	Cebidae	Primates	22.45	605	3
Saimiri_sciureus	Saimiri_sciureus	Primates	Cebidae	Primates	23.35	578.7	3
Semnopithecus_entellus	Semnopithecus_entellus	Primates	Cercopithecidae	Primates	111.5	7010	3
Symphalangus_syndactylus	Symphalangus_syndactylus	Primates	Hylobatidae	Primates	134.8	12172	3
Tarsius_bancanus	Tarsius_bancanus	Primates	Tarsiidae	Primates	2.7	77.6	3
Tarsius_tarsier	Tarsius_tarsier	Primates	Tarsiidae	Primates	3.6	168.04	16
Theropithecus_gelada	Theropithecus_gelada	Primates	Cercopithecidae	Primates	130	7710	3
Trachypithecus_cristatus	Trachypithecus_cristatus	Primates	Cercopithecidae	Primates	68.27	6380	6
Trachypithecus_francoisi	Trachypithecus_francoisi	Primates	Cercopithecidae	Primates	94.4	9100	3
Trachypithecus_obscurus	Trachypithecus_obscurus	Primates	Cercopithecidae	Primates	65.5	5800	15
Varecia_variegata	Varecia_variegata	Primates	Lemuridae	Primates	31.2	2705.5	3
Allactaga_sibirica	Allactaga_sibirica	Rodentia	Dipodidae	Rodentia	3.5	193	3
Apodemus_agrarius	Apodemus_agrarius	Rodentia	Muridae	Rodentia	0.63	33.3	3
Apodemus_sylvaticus	Apodemus_sylvaticus	Rodentia	Muridae	Rodentia	0.56	21.9	9;12
Arvicola_amphibius	Arvicola_amphibius	Rodentia	Cricetidae	Rodentia	1.09	120	9;12
Castor_canadensis	Castor_canadensis	Rodentia	Castoridae	Rodentia	52.21	27670	3
Castor_fiber	Castor_fiber	Rodentia	Castoridae	Rodentia	44.98	16943.4	2
Cavia_porcellus	Cavia_porcellus	Rodentia	Caviidae	Rodentia	4.83	476	3
Chaetodipus_californicus	Chaetodipus_californicus	Rodentia	Heteromyidae	Rodentia	0.62	26	3
Chaetodipus_fallax	Chaetodipus_fallax	Rodentia	Heteromyidae	Rodentia	0.54	20.3	3
Chaetodipus_spinatus	Chaetodipus_spinatus	Rodentia	Heteromyidae	Rodentia	0.48	19.1	3
Chinchilla_lanigera	Chinchilla_lanigera	Rodentia	Chinchillidae	Rodentia	6.8	372	8
Cratogeomys_gymnurus	Cratogeomys_gymnurus	Rodentia	Geomyidae	Rodentia	4.19	637	3
Cricetulus_griseus	Cricetulus_griseus	Rodentia	Cricetidae	Rodentia	0.67	36	15
Cricetus_cricetus	Cricetus_cricetus	Rodentia	Cricetidae	Rodentia	2.2	297	3
Cuniculus_paca	Cuniculus_paca	Rodentia	Cuniculidae	Rodentia	35.22	4607	3
Dasyprocta_leporina	Dasyprocta_leporina	Rodentia	Dasyproctidae	Rodentia	19.8	3009.99	9;12
Dasyprocta_punctata	Dasyprocta_punctata	Rodentia	Dasyproctidae	Rodentia	18.34	3172	3;8
Dipodomys_panamintinus	Dipodomys_panamintinus	Rodentia	Heteromyidae	Rodentia	1.6	74	3
Dolichotis_patagonum	Dolichotis_patagonum	Rodentia	Caviidae	Rodentia	30.5	8000	3;9
Erethizon_dorsatum	Erethizon_dorsatum	Rodentia	Erethizontidae	Rodentia	21.93	10617	2
Geomys_pinetis	Geomys_pinetis	Rodentia	Geomyidae	Rodentia	2.51	313.5	3
Gerbillus_pyramidum	Gerbillus_pyramidum	Rodentia	Muridae	Rodentia	1.04	42.27	2
Glaucomys_volans	Glaucomys_volans	Rodentia	Sciuridae	Rodentia	1.89	64.42	2
Glis_glis	Glis_glis	Rodentia	Gliridae	Rodentia	1.9	148	3;8
Holochilus_sciureus	Holochilus_sciureus	Rodentia	Cricetidae	Rodentia	1.41	112.3	3
Hydrochoerus_hydrochaeris	Hydrochoerus_hydrochaeris	Rodentia	Caviidae	Rodentia	75	28500	3
Hystrix_cristata	Hystrix_cristata	Rodentia	Hystricidae	Rodentia	37	13406.3	9;12
Ictidomys_tridecemlineatus	Ictidomys_tridecemlineatus	Rodentia	Sciuridae	Rodentia	2.38	156.4	3
Isthmomys_pirrensis	Isthmomys_pirrensis	Rodentia	Cricetidae	Rodentia	1.71	138	3
Jaculus_orientalis	Jaculus_orientalis	Rodentia	Dipodidae	Rodentia	2.5	98	3
Lagidium_viscacia	Lagidium_viscacia	Rodentia	Chinchillidae	Rodentia	15.08	2460.5	3
Liomys_irroratus	Liomys_irroratus	Rodentia	Heteromyidae	Rodentia	1.06	57.7	3
Marmota_marmota	Marmota_marmota	Rodentia	Sciuridae	Rodentia	17	4059.15	9;12
Marmota_sibirica	Marmota_sibirica	Rodentia	Sciuridae	Rodentia	18.1	1890	3
Mastomys_natalensis	Mastomys_natalensis	Rodentia	Muridae	Rodentia	0.72	46.03	2
Megadontomys_thomasi	Megadontomys_thomasi	Rodentia	Cricetidae	Rodentia	1.26	111	3
Mesocricetus_auratus	Mesocricetus_auratus	Rodentia	Cricetidae	Rodentia	1.02	115	8
Microdipodops_pallidus	Microdipodops_pallidus	Rodentia	Heteromyidae	Rodentia	0.55	12.9	3
Microtus_agrestis	Microtus_agrestis	Rodentia	Cricetidae	Rodentia	0.73	32.4	3
Mus_musculus	Mus_musculus	Rodentia	Muridae	Rodentia	0.5	19.3	9;12
Myocastor_coypus	Myocastor_coypus	Rodentia	Myocastoridae	Rodentia	18.53	3493.33	8
Myodes_glareolus	Myodes_glareolus	Rodentia	Cricetidae	Rodentia	0.59	20.73	9;12
Myoprocta_pratti	Myoprocta_pratti	Rodentia	Dasyproctidae	Rodentia	9.9	780	15
Ondatra_zibethicus	Ondatra_zibethicus	Rodentia	Cricetidae	Rodentia	5.03	1136.45	3
Onychomys_leucogaster	Onychomys_leucogaster	Rodentia	Cricetidae	Rodentia	0.8	27.38	3
Onychomys_torridus	Onychomys_torridus	Rodentia	Cricetidae	Rodentia	0.59	20.02	3
Orthogeomys_cherriei	Orthogeomys_cherriei	Rodentia	Geomyidae	Rodentia	3.47	405	3
Orthogeomys_heterodus	Orthogeomys_heterodus	Rodentia	Geomyidae	Rodentia	4.31	630	3
Orthogeomys_hispidus	Orthogeomys_hispidus	Rodentia	Geomyidae	Rodentia	3.98	542.1	3
Perognathus_parvus	Perognathus_parvus	Rodentia	Heteromyidae	Rodentia	0.49	17.3	3
Peromyscus_aztecus	Peromyscus_aztecus	Rodentia	Cricetidae	Rodentia	0.92	39.73	3
Peromyscus_boylii	Peromyscus_boylii	Rodentia	Cricetidae	Rodentia	0.71	27.47	3
Peromyscus_californicus	Peromyscus_californicus	Rodentia	Cricetidae	Rodentia	0.91	43.53	3
Peromyscus_crinitus	Peromyscus_crinitus	Rodentia	Cricetidae	Rodentia	0.53	13.56	3
Peromyscus_eremicus	Peromyscus_eremicus	Rodentia	Cricetidae	Rodentia	0.54	19.93	3
Peromyscus_gossypinus	Peromyscus_gossypinus	Rodentia	Cricetidae	Rodentia	0.68	28.25	3
Peromyscus_grandis	Peromyscus_grandis	Rodentia	Cricetidae	Rodentia	1.53	77.32	3
Peromyscus_guatemalensis	Peromyscus_guatemalensis	Rodentia	Cricetidae	Rodentia	1.16	52.83	3
Peromyscus_leucopus	Peromyscus_leucopus	Rodentia	Cricetidae	Rodentia	0.6	21.21	3
Peromyscus_maniculatus	Peromyscus_maniculatus	Rodentia	Cricetidae	Rodentia	0.57	21.65	3
Peromyscus_megalops	Peromyscus_megalops	Rodentia	Cricetidae	Rodentia	1.12	66.2	3;9
Peromyscus_melanocarpus	Peromyscus_melanocarpus	Rodentia	Cricetidae	Rodentia	1.03	58.8	3
Peromyscus_melanophrys	Peromyscus_melanophrys	Rodentia	Cricetidae	Rodentia	0.94	45	3
Peromyscus_melanotis	Peromyscus_melanotis	Rodentia	Cricetidae	Rodentia	0.63	39.6	3
Peromyscus_merriami	Peromyscus_merriami	Rodentia	Cricetidae	Rodentia	0.56	20.72	3
Peromyscus_mexicanus	Peromyscus_mexicanus	Rodentia	Cricetidae	Rodentia	1.01	46.55	3
Peromyscus_polionotus	Peromyscus_polionotus	Rodentia	Cricetidae	Rodentia	0.42	13.32	3
Peromyscus_truei	Peromyscus_truei	Rodentia	Cricetidae	Rodentia	0.75	27.35	3
Peromyscus_yucatanicus	Peromyscus_yucatanicus	Rodentia	Cricetidae	Rodentia	0.7	26.3	3
Podomys_floridanus	Podomys_floridanus	Rodentia	Cricetidae	Rodentia	0.94	33.47	3
Rattus_norvegicus	Rattus_norvegicus	Rodentia	Muridae	Rodentia	8.02	359.5	3
Rattus_rattus	Rattus_rattus	Rodentia	Muridae	Rodentia	1.68	142.68	9;12
Sciurus_vulgaris	Sciurus_vulgaris	Rodentia	Sciuridae	Rodentia	6.23	333	9;12
Sigmodon_hispidus	Sigmodon_hispidus	Rodentia	Cricetidae	Rodentia	1.18	108.64	2
Urocitellus_parryii	Urocitellus_parryii	Rodentia	Sciuridae	Rodentia	5.25	763.72	3
Zygogeomys_trichopus	Zygogeomys_trichopus	Rodentia	Geomyidae	Rodentia	3.95	545	3
Ochotona_hyperborea	Ochotona_hyperborea	Lagomorpha	Ochotonidae	Other	2.22	120	3
Ochotona_princeps	Ochotona_princeps	Lagomorpha	Ochotonidae	Other	2.39	169	3
Ochotona_rufescens	Ochotona_rufescens	Lagomorpha	Ochotonidae	Other	2.75	250	3
Sylvilagus_brasiliensis	Sylvilagus_brasiliensis	Lagomorpha	Leporidae	Other	4.5	439	3
Sylvilagus_audubonii	Sylvilagus_audubonii	Lagomorpha	Leporidae	Other	6.07	792.5	3
Sylvilagus_bachmani	Sylvilagus_bachmani	Lagomorpha	Leporidae	Other	6.58	712.4	3
Sylvilagus_floridanus	Sylvilagus_floridanus	Lagomorpha	Leporidae	Other	7.56	1036	3
Lepus_americanus	Lepus_americanus	Lagomorpha	Leporidae	Other	9.72	1500	3
Lepus_capensis	Lepus_capensis	Lagomorpha	Leporidae	Other	10.78	2412.5	3
Oryctolagus_cuniculus	Oryctolagus_cuniculus	Lagomorpha	Leporidae	Other	11.09	2157.6	3
Lepus_californicus	Lepus_californicus	Lagomorpha	Leporidae	Other	13.23	2314.9	3
Lepus_europaeus	Lepus_europaeus	Lagomorpha	Leporidae	Other	14.35	1954	3
Lepus_timidus	Lepus_timidus	Lagomorpha	Leporidae	Other	15.09	3274.5	3
Lepus_arcticus	Lepus_arcticus	Lagomorpha	Leporidae	Other	15.8	4231	3
Ornithorhynchus_anatinus	Ornithorhynchus_anatinus	Monotremata	Ornithorhynchidae	Other	10.08	1389	3
Tachyglossus_aculeatus	Tachyglossus_aculeatus	Monotremata	Tachyglossidae	Other	20.73	4250	3
Zaglossus_bruijni	Zaglossus_bruijni	Monotremata	Tachyglossidae	Other	37.35	7500	3
Tapirus_bairdii	Tapirus_bairdii	Perissodactyla	Tapiridae	Other	85	14260	3
Tapirus_terrestris	Tapirus_terrestris	Perissodactyla	Tapiridae	Other	265	169497	9;12
Equus_asinus	Equus_asinus	Perissodactyla	Equidae	Other	434	234000	3
Equus_zebra	Equus_zebra	Perissodactyla	Equidae	Other	547	282462	9;12
Equus_burchellii	Equus_burchellii	Perissodactyla	Equidae	Other	612	250000	3
Diceros_bicornis	Diceros_bicornis	Perissodactyla	Rhinocerotidae	Other	655	765450	8
Tupaia_minor	Tupaia_minor	Scandentia	Tupaiidae	Other	2.58	70	3
Tupaia_glis	Tupaia_glis	Scandentia	Tupaiidae	Other	3.2	170	3
Urogale_everetti	Urogale_everetti	Scandentia	Tupaiidae	Other	4.28	275	3
Equus_caballus	Equus_caballus	Perissodactyla	Equidae	Other	712	484000	15
Tapirus_indicus	Tapirus_indicus	Perissodactyla	Tapiridae	Other	228.03	296483	2
Tragelaphus_imberbis	Tragelaphus_imberbis	Artiodactyla	Bovidae	Artiodactyla	219	145000	4
Kobus_leche	Kobus_leche	Artiodactyla	Bovidae	Artiodactyla	222.7	123000	4
Tragelaphus_angasii	Tragelaphus_angasii	Artiodactyla	Bovidae	Artiodactyla	230	137000	4
Hippotragus_niger	Hippotragus_niger	Artiodactyla	Bovidae	Artiodactyla	282	165000	4
Oryx_gazella	Oryx_gazella	Artiodactyla	Bovidae	Artiodactyla	292	165000	4
Tragelaphus_buxtoni	Tragelaphus_buxtoni	Artiodactyla	Bovidae	Artiodactyla	330	280000	4
Tragelaphus_strepsiceros	Tragelaphus_strepsiceros	Artiodactyla	Bovidae	Artiodactyla	361	280000	4
Hippotragus_equinus	Hippotragus_equinus	Artiodactyla	Bovidae	Artiodactyla	387.9	238375	4
Taurotragus_derbianus	Taurotragus_derbianus	Artiodactyla	Bovidae	Artiodactyla	534	900000	4
Hyemoschus_aquaticus	Hyemoschus_aquaticus	Artiodactyla	Tragulidae	Artiodactyla	25.2	10800	4
Neotragus_moschatus	Neotragus_moschatus	Artiodactyla	Bovidae	Artiodactyla	32	3250	4
Philantomba_monticola	Philantomba_monticola	Artiodactyla	Bovidae	Artiodactyla	48	5650	4
Raphicerus_melanotis	Raphicerus_melanotis	Artiodactyla	Bovidae	Artiodactyla	55	10100	4
Mazama_americana	Mazama_americana	Artiodactyla	Cervidae	Artiodactyla	56	3500	4
Oreotragus_oreotragus	Oreotragus_oreotragus	Artiodactyla	Bovidae	Artiodactyla	59.4	11000	4
Gazella_dorcas	Gazella_dorcas	Artiodactyla	Bovidae	Artiodactyla	70.8	17275	4
Cephalophus_zebra	Cephalophus_zebra	Artiodactyla	Bovidae	Artiodactyla	83	10000	4
Cephalophus_natalensis	Cephalophus_natalensis	Artiodactyla	Bovidae	Artiodactyla	84.1	12500	4
Cephalophus_nigrifrons	Cephalophus_nigrifrons	Artiodactyla	Bovidae	Artiodactyla	85	13650	4
Cephalophus_leucogaster	Cephalophus_leucogaster	Artiodactyla	Bovidae	Artiodactyla	93	13000	4
Litocranius_walleri	Litocranius_walleri	Artiodactyla	Bovidae	Artiodactyla	117.5	39750	4
Pelea_capreolus	Pelea_capreolus	Artiodactyla	Bovidae	Artiodactyla	121	24000	4
Redunca_redunca	Redunca_redunca	Artiodactyla	Bovidae	Artiodactyla	123	47500	4
Phacochoerus_africanus	Phacochoerus_africanus	Artiodactyla	Suidae	Artiodactyla	132.5	67000	4
Redunca_arundinum	Redunca_arundinum	Artiodactyla	Bovidae	Artiodactyla	136.8	38200	4
Potamochoerus_porcus	Potamochoerus_porcus	Artiodactyla	Suidae	Artiodactyla	138	75000	4
Nanger_granti	Nanger_granti	Artiodactyla	Bovidae	Artiodactyla	139	40500	4
Hylochoerus_meinertzhageni	Hylochoerus_meinertzhageni	Artiodactyla	Suidae	Artiodactyla	141	200000	4
Axis_porcinus	Axis_porcinus	Artiodactyla	Cervidae	Artiodactyla	142	30000	4
Tragelaphus_spekii	Tragelaphus_spekii	Artiodactyla	Bovidae	Artiodactyla	145	42000	4
Nanger_dama	Nanger_dama	Artiodactyla	Bovidae	Artiodactyla	150	60000	4
Cephalophus_silvicultor	Cephalophus_silvicultor	Artiodactyla	Bovidae	Artiodactyla	170	43000	4
Odocoileus_hemionus	Odocoileus_hemionus	Artiodactyla	Cervidae	Artiodactyla	189.3	58990	4
Kobus_kob	Kobus_kob	Artiodactyla	Bovidae	Artiodactyla	204	117500	4
Alcelaphus_lichtensteini	Alcelaphus_lichtensteinii	Artiodactyla	Bovidae	Artiodactyla	357	165000	4
Alces_americanus	Alces_americanus	Artiodactyla	Cervidae	Artiodactyla	407	272000	4
Camelus_bactrianus	Camelus_bactrianus	Artiodactyla	Camelidae	Artiodactyla	575	400000	4
Mirounga_angustirostris	Mirounga_angustirostris	Carnivora	Phocidae	Carnivora	670	700000	4
Genetta_pardina	Genetta_pardina	Carnivora	Viverridae	Carnivora	15.4	1032	4
Mustela_nivalis	Mustela_nivalis	Carnivora	Mustelidae	Carnivora	2	60	4
Mustela_frenata	Mustela_frenata	Carnivora	Mustelidae	Carnivora	4	165	4
Mustela_altaica	Mustela_altaica	Carnivora	Mustelidae	Carnivora	4.48	190	4
Ictonyx_libyca	Ictonyx_libyca	Carnivora	Mustelidae	Carnivora	4.48	230	4
Poecilogale_albinucha	Poecilogale_albinucha	Carnivora	Mustelidae	Carnivora	4.5	250	4
Helogale_parvula	Helogale_parvula	Carnivora	Herpestidae	Carnivora	4.8	267	4
Vormela_peregusna	Vormela_peregusna	Carnivora	Mustelidae	Carnivora	4.8	448	4
Spilogale_putorius	Spilogale_putorius	Carnivora	Mephitidae	Carnivora	5	326	4
Mustela_sibirica	Mustela_sibirica	Carnivora	Mustelidae	Carnivora	6	395	4
Spilogale_gracilis	Spilogale_gracilis	Carnivora	Mephitidae	Carnivora	6.81	420	4
Neovison_vison	Neovison_vison	Carnivora	Mustelidae	Carnivora	7	645	4
Herpestes_javanicus	Herpestes_javanicus	Carnivora	Herpestidae	Carnivora	7.2	527	4
Mustela_lutreola	Mustela_lutreola	Carnivora	Mustelidae	Carnivora	8.5	590	4
Prionodon_linsang	Prionodon_linsang	Carnivora	Viverridae	Carnivora	8.5	698	4
Ictonyx_striatus	Ictonyx_striatus	Carnivora	Mustelidae	Carnivora	8.5	713	4
Mustela_nigripes	Mustela_nigripes	Carnivora	Mustelidae	Carnivora	8.5	809	4
Galerella_sanguinea	Galerella_sanguinea	Carnivora	Herpestidae	Carnivora	8.8	533	4
Prionodon_pardicolor	Prionodon_pardicolor	Carnivora	Viverridae	Carnivora	9.03	450	4
Crossarchus_obscurus	Crossarchus_obscurus	Carnivora	Herpestidae	Carnivora	9.99	865	4
Suricata_suricatta	Suricata_suricatta	Carnivora	Herpestidae	Carnivora	10.3	725	4
Herpestes_edwardsii	Herpestes_edwardsi	Carnivora	Herpestidae	Carnivora	10.49	1260	4
Cynictis_penicillata	Cynictis_penicillata	Carnivora	Herpestidae	Carnivora	10.5	571	4
Mungos_mungo	Mungos_mungo	Carnivora	Herpestidae	Carnivora	10.5	860	4
Galidia_elegans	Galidia_elegans	Carnivora	Eupleridae	Carnivora	10.7	914	4
Salanoia_concolor	Salanoia_concolor	Carnivora	Eupleridae	Carnivora	11.02	780	4
Galerella_pulverulenta	Galerella_pulverulenta	Carnivora	Herpestidae	Carnivora	11.02	840	4
Herpestes_fuscus	Herpestes_fuscus	Carnivora	Herpestidae	Carnivora	12.55	1120	4
Genetta_genetta	Genetta_genetta	Carnivora	Viverridae	Carnivora	14	1820	4
Conepatus_leuconotus	Conepatus_leuconotus	Carnivora	Mephitidae	Carnivora	14.4	2010	4
Herpestes_smithii	Herpestes_smithii	Carnivora	Herpestidae	Carnivora	14.6	1205	4
Mydaus_marchei	Mydaus_marchei	Carnivora	Mephitidae	Carnivora	14.87	1414	4
Genetta_angolensis	Genetta_angolensis	Carnivora	Viverridae	Carnivora	15.49	2100	4
Martes_americana	Martes_americana	Carnivora	Mustelidae	Carnivora	15.8	860	4
Paracynictis_selousi	Paracynictis_selousi	Carnivora	Herpestidae	Carnivora	15.8	1700	4
Bassariscus_astutus	Bassariscus_astutus	Carnivora	Procyonidae	Carnivora	16	985	4
Genetta_servalina	Genetta_servalina	Carnivora	Viverridae	Carnivora	16	1295	4
Viverricula_indica	Viverricula_indica	Carnivora	Viverridae	Carnivora	16.78	2660	4
Bdeogale_crassicauda	Bdeogale_crassicauda	Carnivora	Herpestidae	Carnivora	16.95	1250	4
Rhynchogale_melleri	Rhynchogale_melleri	Carnivora	Herpestidae	Carnivora	16.95	2720	4
Eupleres_goudotii	Eupleres_goudotii	Carnivora	Eupleridae	Carnivora	17	1850	4
Vulpes_zerda	Vulpes_zerda	Carnivora	Canidae	Carnivora	17.3	969	4
Nandinia_binotata	Nandinia_binotata	Carnivora	Nandiniidae	Carnivora	17.3	3190	4
Paradoxurus_zeylonensis	Paradoxurus_zeylonensis	Carnivora	Viverridae	Carnivora	17.81	2720	4
Galictis_vittata	Galictis_vittata	Carnivora	Mustelidae	Carnivora	17.97	1328	4
Martes_zibellina	Martes_zibellina	Carnivora	Mustelidae	Carnivora	18.5	1130	4
Conepatus_chinga	Conepatus_chinga	Carnivora	Mephitidae	Carnivora	18.7	1587	4
Galictis_cuja	Galictis_cuja	Carnivora	Mustelidae	Carnivora	18.8	1190	4
Hemigalus_derbyanus	Hemigalus_derbyanus	Carnivora	Viverridae	Carnivora	18.9	2041	4
Prionailurus_rubiginosus	Prionailurus_rubiginosus	Carnivora	Felidae	Carnivora	18.92	1420	4
Bassaricyon_gabbii	Bassaricyon_gabbii	Carnivora	Procyonidae	Carnivora	19.3	1250	4
Bassaricyon_alleni	Bassaricyon_alleni	Carnivora	Procyonidae	Carnivora	19.37	1235	4
Mydaus_javanensis	Mydaus_javanensis	Carnivora	Mephitidae	Carnivora	19.49	2510	4
Fossa_fossana	Fossa_fossana	Carnivora	Eupleridae	Carnivora	19.69	1500	4
Felis_nigripes	Felis_nigripes	Carnivora	Felidae	Carnivora	20.1	1100	4
Herpestes_urva	Herpestes_urva	Carnivora	Herpestidae	Carnivora	20.91	2360	4
Prionailurus_planiceps	Prionailurus_planiceps	Carnivora	Felidae	Carnivora	21.98	2100	4
Arctogalidia_trivirgata	Arctogalidia_trivirgata	Carnivora	Viverridae	Carnivora	21.98	2460	4
Herpestes_ichneumon	Herpestes_ichneumon	Carnivora	Herpestidae	Carnivora	23.3	3265	4
Viverra_tangalunga	Viverra_tangalunga	Carnivora	Viverridae	Carnivora	24.1	4710	4
Herpestes_naso	Herpestes_naso	Carnivora	Herpestidae	Carnivora	25.53	3000	4
Herpestes_vitticollis	Herpestes_vitticollis	Carnivora	Herpestidae	Carnivora	25.79	2290	4
Vulpes_rueppellii	Vulpes_rueppellii	Carnivora	Canidae	Carnivora	25.8	2250	4
Atilax_paludinosus	Atilax_paludinosus	Carnivora	Herpestidae	Carnivora	28.5	3670	4
Nyctereutes_procyonoides	Nyctereutes_procyonoides	Carnivora	Canidae	Carnivora	28.5	4020	4
Martes_pennanti	Martes_pennanti	Carnivora	Mustelidae	Carnivora	29	2250	4
Prionailurus_bengalensis	Prionailurus_bengalensis	Carnivora	Felidae	Carnivora	29.37	5470	4
Cynogale_bennettii	Cynogale_bennettii	Carnivora	Viverridae	Carnivora	29.96	4010	4
Paguma_larvata	Paguma_larvata	Carnivora	Viverridae	Carnivora	30.9	4800	4
Vulpes_velox	Vulpes_velox	Carnivora	Canidae	Carnivora	32.1	2345	4
Cryptoprocta_ferox	Cryptoprocta_ferox	Carnivora	Eupleridae	Carnivora	32.1	6775	4
Hydrictis_maculicollis	Hydrictis_maculicollis	Carnivora	Mustelidae	Carnivora	33	4300	4
Vulpes_chama	Vulpes_chama	Carnivora	Canidae	Carnivora	33.5	2955	4
Leopardus_geoffroyi	Leopardus_geoffroyi	Carnivora	Felidae	Carnivora	34	3590	4
Martes_flavigula	Martes_flavigula	Carnivora	Mustelidae	Carnivora	34.12	2510	4
Otocolobus_manul	Felis_manul	Carnivora	Felidae	Carnivora	34.47	3000	4
Proteles_cristatus	Proteles_cristata	Carnivora	Hyaenidae	Carnivora	35.2	8820	4
Vulpes_lagopus	Vulpes_lagopus	Carnivora	Canidae	Carnivora	35.5	3415	4
Viverra_megaspila	Viverra_megaspila	Carnivora	Viverridae	Carnivora	36.6	8500	4
Felis_chaus	Felis_chaus	Carnivora	Felidae	Carnivora	37	5050	4
Viverra_zibetha	Viverra_zibetha	Carnivora	Viverridae	Carnivora	37	8500	4
Civettictis_civetta	Civettictis_civetta	Carnivora	Viverridae	Carnivora	37	11250	4
Aonyx_cinerea	Aonyx_cinerea	Carnivora	Mustelidae	Carnivora	38.09	4060	4
Lontra_felina	Lontra_felina	Carnivora	Mustelidae	Carnivora	38.9	4000	4
Speothos_venaticus	Speothos_venaticus	Carnivora	Canidae	Carnivora	40.5	5990	4
Arctictis_binturong	Arctictis_binturong	Carnivora	Viverridae	Carnivora	40.85	11470	4
Puma_yagouaroundi	Puma_yagouaroundi	Carnivora	Felidae	Carnivora	40.9	2485	4
Lycalopex_griseus	Lycalopex_griseus	Carnivora	Canidae	Carnivora	42.47	4324	4
Meles_meles	Meles_meles	Carnivora	Mustelidae	Carnivora	45.5	10100	4
Prionailurus_viverrinus	Prionailurus_viverrinus	Carnivora	Felidae	Carnivora	46.53	8410	4
Eira_barbara	Eira_barbara	Carnivora	Mustelidae	Carnivora	47.05	2668	4
Arctonyx_collaris	Arctonyx_collaris	Carnivora	Mustelidae	Carnivora	49.4	10490	4
Cerdocyon_thous	Cerdocyon_thous	Carnivora	Canidae	Carnivora	49.5	5600	4
Lontra_canadensis	Lontra_canadensis	Carnivora	Mustelidae	Carnivora	50.5	7850	4
Canis_adustus	Canis_adustus	Carnivora	Canidae	Carnivora	50.8	6155	4
Lycalopex_culpaeus	Lycalopex_culpaeus	Carnivora	Canidae	Carnivora	51.4	8840	4
Caracal_caracal	Caracal_caracal	Carnivora	Felidae	Carnivora	51.9	7690	4
Lontra_longicaudis	Lontra_longicaudis	Carnivora	Mustelidae	Carnivora	57.4	8000	4
Profelis_aurata	Profelis_aurata	Carnivora	Felidae	Carnivora	57.97	11940	4
Lutrogale_perspicillata	Lutrogale_perspicillata	Carnivora	Mustelidae	Carnivora	61	7300	4
Melogale_personata	Melogale_personata	Carnivora	Mustelidae	Carnivora	61.4	14042	4
Procyon_cancrivorus	Procyon_cancrivorus	Carnivora	Procyonidae	Carnivora	61.56	6931.72	4
Atelocynus_microtis	Atelocynus_microtis	Carnivora	Canidae	Carnivora	62.18	9030	4
Catopuma_temminckii	Catopuma_temminckii	Carnivora	Felidae	Carnivora	68.03	4220	4
Lynx_lynx	Lynx_lynx	Carnivora	Felidae	Carnivora	68.5	17200	4
Neofelis_nebulosa	Neofelis_nebulosa	Carnivora	Felidae	Carnivora	68.7	19490	4
Gulo_gulo	Gulo_gulo	Carnivora	Mustelidae	Carnivora	72.5	10600	4
Mellivora_capensis	Mellivora_capensis	Carnivora	Mustelidae	Carnivora	72.97	8080	4
Canis_latrans	Canis_latrans	Carnivora	Canidae	Carnivora	84.5	9760	4
Pteronura_brasiliensis	Pteronura_brasiliensis	Carnivora	Mustelidae	Carnivora	85.6	24000	4
Cuon_alpinus	Cuon_alpinus	Carnivora	Canidae	Carnivora	94.6	13800	4
Aonyx_capensis	Aonyx_capensis	Carnivora	Mustelidae	Carnivora	94.6	19110	4
Hyaena_hyaena	Hyaena_hyaena	Carnivora	Hyaenidae	Carnivora	97.5	36300	4
Panthera_uncia	Uncia_uncia	Carnivora	Felidae	Carnivora	101.5	32500	4
Parahyaena_brunnea	Hyaena_brunnea	Carnivora	Hyaenidae	Carnivora	106.7	39300	4
Enhydra_lutris	Enhydra_lutris	Carnivora	Mustelidae	Carnivora	119	23600	4
Chrysocyon_brachyurus	Chrysocyon_brachyurus	Carnivora	Canidae	Carnivora	120.3	23250	4
Lycaon_pictus	Lycaon_pictus	Carnivora	Canidae	Carnivora	129	22050	4
Ailuropoda_melanoleuca	Ailuropoda_melanoleuca	Carnivora	Ursidae	Carnivora	205	87500	4
Ursus_thibetanus	Ursus_thibetanus	Carnivora	Ursidae	Carnivora	269	69860	4
Phocoena_spinipinnis	Phocoena_spinipinnis	Cetacea	Phocoenidae	Cetacea	597	68041.9	4
Cephalorhynchus_commersonii	Cephalorhynchus_commersonii	Cetacea	Delphinidae	Cetacea	725	48000	4
Cephalorhynchus_heavisidii	Cephalorhynchus_heavisidii	Cetacea	Delphinidae	Cetacea	763	71000	4
Lagenorhynchus_obscurus	Lagenorhynchus_obscurus	Cetacea	Delphinidae	Cetacea	886.1	58473.1	4
Lissodelphis_borealis	Lissodelphis_borealis	Cetacea	Delphinidae	Cetacea	1162	73000	4
Tursiops_aduncus	Tursiops_aduncus	Cetacea	Delphinidae	Cetacea	1498	141150	4
Balaena_mysticetus	Balaena_mysticetus	Cetacea	Balaenidae	Cetacea	2738	9.1e+07	4
Balaenoptera_acutorostrata	Balaenoptera_acutorostrata	Cetacea	Balaenopteridae	Cetacea	2850	5.58709e+06	4
Mormoops_megalophylla	Mormoops_megalophylla	Chiroptera	Mormoopidae	Chiroptera	0.4	15.53	4
Vespertilio_murinus	Vespertilio_murinus	Chiroptera	Vespertilionidae	Chiroptera	0.45	33.3	4
Epomophorus_gambianus	Epomophorus_gambianus	Chiroptera	Pteropodidae	Chiroptera	4.33	309	4
Pteropus_vampyrus	Pteropus_vampyrus	Chiroptera	Pteropodidae	Chiroptera	9.65	1078.07	4
Myotis_yumanensis	Myotis_yumanensis	Chiroptera	Vespertilionidae	Chiroptera	0.13	4.6	4
Hypsugo_crassulus	Hypsugo_crassulus	Chiroptera	Vespertilionidae	Chiroptera	0.13	6.1	4
Glauconycteris_beatrix	Glauconycteris_beatrix	Chiroptera	Vespertilionidae	Chiroptera	0.14	5.5	4
Peropteryx_trinitatis	Peropteryx_trinitatis	Chiroptera	Emballonuridae	Chiroptera	0.15	5	4
Hipposideros_halophyllus	Hipposideros_halophyllus	Chiroptera	Hipposideridae	Chiroptera	0.15	4	4
Myotis_montivagus	Myotis_montivagus	Chiroptera	Vespertilionidae	Chiroptera	0.17	8.3	4
Myotis_riparius	Myotis_riparius	Chiroptera	Vespertilionidae	Chiroptera	0.17	7.95	4
Cyttarops_alecto	Cyttarops_alecto	Chiroptera	Emballonuridae	Chiroptera	0.18	5.3	4
Molossops_temminckii	Molossops_temminckii	Chiroptera	Molossidae	Chiroptera	0.18	6.8	4
Emballonura_semicaudata	Emballonura_semicaudata	Chiroptera	Emballonuridae	Chiroptera	0.18	7	4
Cynomops_planirostris	Cynomops_planirostris	Chiroptera	Molossidae	Chiroptera	0.19	7.25	4
Eptesicus_furinalis	Eptesicus_furinalis	Chiroptera	Vespertilionidae	Chiroptera	0.19	7.6	4
Myotis_velifer	Myotis_velifer	Chiroptera	Vespertilionidae	Chiroptera	0.2	8.9	4
Kerivoula_pellucida	Kerivoula_pellucida	Chiroptera	Vespertilionidae	Chiroptera	0.2	4.1	4
Glauconycteris_poensis	Glauconycteris_poensis	Chiroptera	Vespertilionidae	Chiroptera	0.21	8.6	4
Hipposideros_cervinus	Hipposideros_cervinus	Chiroptera	Hipposideridae	Chiroptera	0.21	7.3	4
Murina_tubinaris	Murina_tubinaris	Chiroptera	Vespertilionidae	Chiroptera	0.22	5.45	4
Hipposideros_pomona	Hipposideros_pomona	Chiroptera	Hipposideridae	Chiroptera	0.23	6.2	4
Mormopterus_beccarii	Mormopterus_beccarii	Chiroptera	Molossidae	Chiroptera	0.23	14.2	4
Myotis_altarium	Myotis_altarium	Chiroptera	Vespertilionidae	Chiroptera	0.24	11	4
Miniopterus_fuscus	Miniopterus_fuscus	Chiroptera	Vespertilionidae	Chiroptera	0.27	11.4	4
Rhinolophus_paradoxolophus	Rhinolophus_paradoxolophus	Chiroptera	Rhinolophidae	Chiroptera	0.27	9.3	4
Miniopterus_medius	Miniopterus_medius	Chiroptera	Vespertilionidae	Chiroptera	0.27	11.71	4
Molossus_molossus	Molossus_molossus	Chiroptera	Molossidae	Chiroptera	0.28	13.23	4
Rhinolophus_stheno	Rhinolophus_stheno	Chiroptera	Rhinolophidae	Chiroptera	0.29	8.5	4
Choeroniscus_godmani	Choeroniscus_godmani	Chiroptera	Phyllostomidae	Chiroptera	0.34	6.1	4
Lionycteris_spurrelli	Lionycteris_spurrelli	Chiroptera	Phyllostomidae	Chiroptera	0.35	7.55	4
Chaerephon_jobensis	Chaerephon_jobensis	Chiroptera	Molossidae	Chiroptera	0.36	16.5	4
Hipposideros_calcaratus	Hipposideros_calcaratus	Chiroptera	Hipposideridae	Chiroptera	0.37	11.35	4
Lonchorhina_aurita	Lonchorhina_aurita	Chiroptera	Phyllostomidae	Chiroptera	0.38	18	4
Chaerephon_plicatus	Chaerephon_plicatus	Chiroptera	Molossidae	Chiroptera	0.39	20.5	4
Macrotus_californicus	Macrotus_californicus	Chiroptera	Phyllostomidae	Chiroptera	0.39	13	4
Mops_leucostigma	Mops_leucostigma	Chiroptera	Molossidae	Chiroptera	0.39	26.79	4
Cynomops_abrasus	Cynomops_abrasus	Chiroptera	Molossidae	Chiroptera	0.42	33.3	4
Mops_condylurus	Mops_condylurus	Chiroptera	Molossidae	Chiroptera	0.42	26.65	4
Rhinolophus_yunnanensis	Rhinolophus_yunanensis	Chiroptera	Rhinolophidae	Chiroptera	0.44	23.5	4
Carollia_castanea	Carollia_castanea	Chiroptera	Phyllostomidae	Chiroptera	0.45	12.55	4
Mops_mops	Mops_mops	Chiroptera	Molossidae	Chiroptera	0.47	30.95	4
Nycteris_tragata	Nycteris_tragata	Chiroptera	Nycteridae	Chiroptera	0.48	14.4	4
Scotophilus_heathii	Scotophilus_heathii	Chiroptera	Vespertilionidae	Chiroptera	0.48	31.5	4
Balionycteris_maculata	Balionycteris_maculata	Chiroptera	Pteropodidae	Chiroptera	0.51	14.33	4
Taphozous_hildegardeae	Taphozous_hildegardeae	Chiroptera	Emballonuridae	Chiroptera	0.54	27.45	4
Artibeus_toltecus	Artibeus_toltecus	Chiroptera	Phyllostomidae	Chiroptera	0.54	16.45	4
Platyrrhinus_brachycephalus	Platyrrhinus_brachycephalus	Chiroptera	Phyllostomidae	Chiroptera	0.58	12.9	4
Hipposideros_lekaguli	Hipposideros_lekaguli	Chiroptera	Hipposideridae	Chiroptera	0.58	30.3	4
Syconycteris_australis	Syconycteris_australis	Chiroptera	Pteropodidae	Chiroptera	0.59	15.84	4
Macroglossus_minimus	Macroglossus_minimus	Chiroptera	Pteropodidae	Chiroptera	0.61	17.03	4
Chironax_melanocephalus	Chironax_melanocephalus	Chiroptera	Pteropodidae	Chiroptera	0.61	17.63	4
Eumops_glaucinus	Eumops_glaucinus	Chiroptera	Molossidae	Chiroptera	0.66	36.85	4
Saccolaimus_saccolaimus	Saccolaimus_saccolaimus	Chiroptera	Emballonuridae	Chiroptera	0.67	43	4
Megaloglossus_woermanni	Megaloglossus_woermanni	Chiroptera	Pteropodidae	Chiroptera	0.68	18	4
Macroglossus_sobrinus	Macroglossus_sobrinus	Chiroptera	Pteropodidae	Chiroptera	0.69	21.7	4
Scotonycteris_zenkeri	Scotonycteris_zenkeri	Chiroptera	Pteropodidae	Chiroptera	0.71	21.35	4
Paranyctimene_raptor	Paranyctimene_raptor	Chiroptera	Pteropodidae	Chiroptera	0.73	26.1	4
Platyrrhinus_lineatus	Platyrrhinus_lineatus	Chiroptera	Phyllostomidae	Chiroptera	0.74	22.6	4
Eumops_perotis	Eumops_perotis	Chiroptera	Molossidae	Chiroptera	0.8	47.5	4
Micropteropus_pusillus	Micropteropus_pusillus	Chiroptera	Pteropodidae	Chiroptera	0.82	25.2	4
Megaerops_ecaudatus	Megaerops_ecaudatus	Chiroptera	Pteropodidae	Chiroptera	0.82	24.67	4
Nyctimene_albiventer	Nyctimene_albiventer	Chiroptera	Pteropodidae	Chiroptera	0.83	29.7	4
Sphaerias_blanfordi	Sphaerias_blanfordi	Chiroptera	Pteropodidae	Chiroptera	0.83	29.5	4
Vampyrodes_caraccioli	Vampyrodes_caraccioli	Chiroptera	Phyllostomidae	Chiroptera	0.95	39.7	4
Penthetor_lucasi	Penthetor_lucasi	Chiroptera	Pteropodidae	Chiroptera	0.95	35	4
Megaerops_niphanae	Megaerops_niphanae	Chiroptera	Pteropodidae	Chiroptera	0.96	32.6	4
Nyctimene_vizcaccia	Nyctimene_vizcaccia	Chiroptera	Pteropodidae	Chiroptera	0.99	35.4	4
Melonycteris_woodfordi	Melonycteris_woodfordi	Chiroptera	Pteropodidae	Chiroptera	1.02	35.5	4
Platyrrhinus_infuscus	Platyrrhinus_infuscus	Chiroptera	Phyllostomidae	Chiroptera	1.11	50.3	4
Myonycteris_torquata	Myonycteris_torquata	Chiroptera	Pteropodidae	Chiroptera	1.12	36.4	4
Platyrrhinus_vittatus	Platyrrhinus_vittatus	Chiroptera	Phyllostomidae	Chiroptera	1.18	36.6	4
Nyctimene_robinsoni	Nyctimene_robinsoni	Chiroptera	Pteropodidae	Chiroptera	1.23	47.03	4
Melonycteris_melanops	Melonycteris_melanops	Chiroptera	Pteropodidae	Chiroptera	1.29	47.45	4
Cheiromeles_torquatus	Cheiromeles_torquatus	Chiroptera	Molossidae	Chiroptera	1.37	168.5	4
Notopteris_macdonaldi	Notopteris_macdonaldi	Chiroptera	Pteropodidae	Chiroptera	1.45	70.18	4
Epomophorus_labiatus	Epomophorus_labiatus	Chiroptera	Pteropodidae	Chiroptera	1.59	64.1	4
Rousettus_amplexicaudatus	Rousettus_amplexicaudatus	Chiroptera	Pteropodidae	Chiroptera	1.63	80.38	4
Chrotopterus_auritus	Chrotopterus_auritus	Chiroptera	Phyllostomidae	Chiroptera	1.74	87	4
Epomophorus_wahlbergi	Epomophorus_wahlbergi	Chiroptera	Pteropodidae	Chiroptera	1.96	81.51	4
Epomops_franqueti	Epomops_franqueti	Chiroptera	Pteropodidae	Chiroptera	2.21	118.25	4
Dobsonia_inermis	Dobsonia_inermis	Chiroptera	Pteropodidae	Chiroptera	2.7	149.5	4
Dobsonia_praedatrix	Dobsonia_praedatrix	Chiroptera	Pteropodidae	Chiroptera	2.97	190.52	4
Dobsonia_moluccensis	Dobsonia_moluccensis	Chiroptera	Pteropodidae	Chiroptera	4.43	325	4
Pteropus_temminckii	Pteropus_temminckii	Chiroptera	Pteropodidae	Chiroptera	4.89	250	4
Pteropus_hypomelanus	Pteropus_hypomelanus	Chiroptera	Pteropodidae	Chiroptera	5.3	390	4
Pteropus_scapulatus	Pteropus_scapulatus	Chiroptera	Pteropodidae	Chiroptera	5.36	375	4
Pteropus_samoensis	Pteropus_samoensis	Chiroptera	Pteropodidae	Chiroptera	5.79	310	4
Pteropus_tonganus	Pteropus_tonganus	Chiroptera	Pteropodidae	Chiroptera	6.08	428.75	4
Pteropus_macrotis	Pteropus_macrotis	Chiroptera	Pteropodidae	Chiroptera	6.13	366	4
Pteropus_alecto	Pteropus_alecto	Chiroptera	Pteropodidae	Chiroptera	7.04	595	4
Pteropus_poliocephalus	Pteropus_poliocephalus	Chiroptera	Pteropodidae	Chiroptera	7.23	695	4
Pteropus_conspicillatus	Pteropus_conspicillatus	Chiroptera	Pteropodidae	Chiroptera	8.35	750	4
Pteropus_neohibernicus	Pteropus_neohibernicus	Chiroptera	Pteropodidae	Chiroptera	9.11	840	4
Zaedyus_pichiy	Zaedyus_pichiy	Cingulata	Dasypodidae	Atlantogenata	7.98	1740	4
Tolypeutes_matacus	Tolypeutes_matacus	Cingulata	Dasypodidae	Atlantogenata	8.86	1200	4
Priodontes_maximus	Priodontes_maximus	Cingulata	Dasypodidae	Atlantogenata	81	60000	4
Planigale_tenuirostris	Planigale_tenuirostris	Dasyuromorphia	Dasyuridae	Dasyuromorphia	0.14	6.05	4
Planigale_ingrami	Planigale_ingrami	Dasyuromorphia	Dasyuridae	Dasyuromorphia	0.15	4.25	4
Planigale_maculata	Planigale_maculata	Dasyuromorphia	Dasyuridae	Dasyuromorphia	0.2	11	4
Ningaui_ridei	Ningaui_ridei	Dasyuromorphia	Dasyuridae	Dasyuromorphia	0.24	9	4
Ningaui_yvonnae	Ningaui_yvonnae	Dasyuromorphia	Dasyuridae	Dasyuromorphia	0.26	8	4
Planigale_novaeguineae	Planigale_novaeguineae	Dasyuromorphia	Dasyuridae	Dasyuromorphia	0.27	14.9	4
Sminthopsis_virginiae	Sminthopsis_virginiae	Dasyuromorphia	Dasyuridae	Dasyuromorphia	0.34	46	4
Sminthopsis_douglasi	Sminthopsis_douglasi	Dasyuromorphia	Dasyuridae	Dasyuromorphia	0.35	55	4
Sminthopsis_hirtipes	Sminthopsis_hirtipes	Dasyuromorphia	Dasyuridae	Dasyuromorphia	0.41	19	4
Sminthopsis_leucopus	Sminthopsis_leucopus	Dasyuromorphia	Dasyuridae	Dasyuromorphia	0.41	22.5	4
Sminthopsis_murina	Sminthopsis_murina	Dasyuromorphia	Dasyuridae	Dasyuromorphia	0.44	17	4
Pseudantechinus_macdonnellensis	Pseudantechinus_macdonnellensis	Dasyuromorphia	Dasyuridae	Dasyuromorphia	0.49	32.5	4
Dasykaluta_rosamondae	Dasykaluta_rosamondae	Dasyuromorphia	Dasyuridae	Dasyuromorphia	0.54	35	4
Antechinus_agilis	Antechinus_agilis	Dasyuromorphia	Dasyuridae	Dasyuromorphia	0.56	24	4
Pseudantechinus_bilarni	Pseudantechinus_bilarni	Dasyuromorphia	Dasyuridae	Dasyuromorphia	0.65	27.5	4
Murexchinus_melanurus	Murexechinus_melanurus	Dasyuromorphia	Dasyuridae	Dasyuromorphia	0.65	31	4
Phascomurexia_naso	Phascomurexia_naso	Dasyuromorphia	Dasyuridae	Dasyuromorphia	0.77	48.5	4
Phascolosorex_dorsalis	Phascolosorex_dorsalis	Dasyuromorphia	Dasyuridae	Dasyuromorphia	1.11	47.5	4
Dasycercus_cristicauda	Dasycercus_cristicauda	Dasyuromorphia	Dasyuridae	Dasyuromorphia	1.24	90	4
Phascogale_tapoatafa	Phascogale_tapoatafa	Dasyuromorphia	Dasyuridae	Dasyuromorphia	1.81	193.5	4
Myoictis_melas	Myoictis_melas	Dasyuromorphia	Dasyuridae	Dasyuromorphia	2.05	91	4
Neophascogale_lorentzii	Neophascogale_lorentzi	Dasyuromorphia	Dasyuridae	Dasyuromorphia	2.45	212	4
Dasyurus_albopunctatus	Dasyurus_albopunctatus	Dasyuromorphia	Dasyuridae	Dasyuromorphia	3.79	627	4
Dasyurus_geoffroii	Dasyurus_geoffroii	Dasyuromorphia	Dasyuridae	Dasyuromorphia	5.17	1100	4
Dasyurus_viverrinus	Dasyurus_viverrinus	Dasyuromorphia	Dasyuridae	Dasyuromorphia	5.33	1090	4
Dasyurus_maculatus	Dasyurus_maculatus	Dasyuromorphia	Dasyuridae	Dasyuromorphia	9.41	5500	4
Sarcophilus_harrisii	Sarcophilus_harrisii	Dasyuromorphia	Dasyuridae	Dasyuromorphia	16.09	8000	4
Thylacinus_cynocephalus	Thylacinus_cynocephalus	Dasyuromorphia	Thylacinidae	Dasyuromorphia	51.19	29500	4
Dasyurus_spartacus	Dasyurus_spartacus	Dasyuromorphia	Dasyuridae	Dasyuromorphia	5.3	487	4
Thylamys_pallidior	Thylamys_pallidior	Didelphimorphia	Didelphidae	Other	0.72	20.7	4
Lutreolina_crassicaudata	Lutreolina_crassicaudata	Didelphimorphia	Didelphidae	Other	3.41	504	4
Chironectes_minimus	Chironectes_minimus	Didelphimorphia	Didelphidae	Other	5.54	764	4
Acrobates_pygmaeus	Acrobates_pygmaeus	Diprotodontia	Acrobatidae	Diprotodontia	0.35	12	4
Tarsipes_rostratus	Tarsipes_rostratus	Diprotodontia	Tarsipedidae	Diprotodontia	0.36	9	4
Cercartetus_nanus	Cercartetus_nanus	Diprotodontia	Burramyidae	Diprotodontia	0.43	24	4
Cercartetus_caudatus	Cercartetus_caudatus	Diprotodontia	Burramyidae	Diprotodontia	0.71	30	4
Burramys_parvus	Burramys_parvus	Diprotodontia	Burramyidae	Diprotodontia	1	41.5	4
Pseudochirulus_canescens	Pseudochirulus_canescens	Diprotodontia	Pseudocheiridae	Diprotodontia	1.8	300	4
Pseudochirulus_mayeri	Pseudochirulus_mayeri	Diprotodontia	Pseudocheiridae	Diprotodontia	2.01	151.75	4
Petaurus_breviceps	Petaurus_breviceps	Diprotodontia	Petauridae	Diprotodontia	2.09	127.5	4
Petaurus_norfolcensis	Petaurus_norfolcensis	Diprotodontia	Petauridae	Diprotodontia	3.02	230	4
Hemibelideus_lemuroides	Hemibelideus_lemuroides	Diprotodontia	Pseudocheiridae	Diprotodontia	3.15	952.5	4
Pseudochirulus_caroli	Pseudochirulus_caroli	Diprotodontia	Pseudocheiridae	Diprotodontia	3.2	440	4
Pseudochirulus_forbesi	Pseudochirulus_forbesi	Diprotodontia	Pseudocheiridae	Diprotodontia	3.36	650	4
Pseudochirulus_herbertensis	Pseudochirulus_herbertensis	Diprotodontia	Pseudocheiridae	Diprotodontia	4.32	1115	4
Pseudochirops_albertisii	Pseudochirops_albertisii	Diprotodontia	Pseudocheiridae	Diprotodontia	4.68	784.5	4
Petropseudes_dahli	Petropseudes_dahli	Diprotodontia	Pseudocheiridae	Diprotodontia	5.04	2000	4
Pseudochirops_corinnae	Pseudochirops_corinnae	Diprotodontia	Pseudocheiridae	Diprotodontia	5.36	1123	4
Petaurus_australis	Petaurus_australis	Diprotodontia	Petauridae	Diprotodontia	5.71	555	4
Pseudochirops_archeri	Pseudochirops_archeri	Diprotodontia	Pseudocheiridae	Diprotodontia	5.87	1095	4
Phalanger_lullulae	Phalanger_lullulae	Diprotodontia	Phalangeridae	Diprotodontia	6.09	1632.5	4
Potorous_platyops	Potorous_platyops	Diprotodontia	Potoroidae	Diprotodontia	6.3	600	4
Dactylopsila_palpator	Dactylopsila_palpator	Diprotodontia	Petauridae	Diprotodontia	6.91	435	4
Lagostrophus_fasciatus	Lagostrophus_fasciatus	Diprotodontia	Macropodidae	Diprotodontia	7	1750	4
Pseudochirops_cupreus	Pseudochirops_cupreus	Diprotodontia	Pseudocheiridae	Diprotodontia	7.54	1700	4
Lagorchestes_hirsutus	Lagorchestes_hirsutus	Diprotodontia	Macropodidae	Diprotodontia	7.77	1265	4
Bettongia_tropica	Bettongia_tropica	Diprotodontia	Potoroidae	Diprotodontia	8.92	1200	4
Potorous_tridactylus	Potorous_tridactylus	Diprotodontia	Potoroidae	Diprotodontia	9.53	1100	4
Phalanger_sericeus	Phalanger_sericeus	Diprotodontia	Phalangeridae	Diprotodontia	9.96	2003	4
Wyulda_squamicaudata	Wyulda_squamicaudata	Diprotodontia	Phalangeridae	Diprotodontia	10.1	1675	4
Bettongia_lesueur	Bettongia_lesueur	Diprotodontia	Potoroidae	Diprotodontia	10.5	1300	4
Dorcopsulus_vanheurni	Dorcopsulus_vanheurni	Diprotodontia	Macropodidae	Diprotodontia	11.8	1696.5	4
Trichosurus_caninus	Trichosurus_caninus	Diprotodontia	Phalangeridae	Diprotodontia	11.9	2900	4
Aepyprymnus_rufescens	Aepyprymnus_rufescens	Diprotodontia	Potoroidae	Diprotodontia	12.3	2600	4
Phalanger_gymnotis	Phalanger_gymnotis	Diprotodontia	Phalangeridae	Diprotodontia	13	2700	4
Petrogale_brachyotis	Petrogale_brachyotis	Diprotodontia	Macropodidae	Diprotodontia	15.75	4050	4
Onychogalea_unguifera	Onychogalea_unguifera	Diprotodontia	Macropodidae	Diprotodontia	16.7	6650	4
Spilocuscus_rufoniger	Spilocuscus_rufoniger	Diprotodontia	Phalangeridae	Diprotodontia	16.8	6000	4
Petrogale_inornata	Petrogale_inornata	Diprotodontia	Macropodidae	Diprotodontia	17	4600	4
Thylogale_brunii	Thylogale_brunii	Diprotodontia	Macropodidae	Diprotodontia	17.5	3620	4
Petrogale_assimilis	Petrogale_assimilis	Diprotodontia	Macropodidae	Diprotodontia	17.5	4500	4
Thylogale_stigmatica	Thylogale_stigmatica	Diprotodontia	Macropodidae	Diprotodontia	17.8	4600	4
Petrogale_godmani	Petrogale_godmani	Diprotodontia	Macropodidae	Diprotodontia	18	4750	4
Thylogale_browni	Thylogale_browni	Diprotodontia	Macropodidae	Diprotodontia	18.3	5478	4
Dendrolagus_bennettianus	Dendrolagus_bennettianus	Diprotodontia	Macropodidae	Diprotodontia	18.5	10950	4
Petrogale_lateralis	Petrogale_lateralis	Diprotodontia	Macropodidae	Diprotodontia	19.2	4600	4
Phascolarctos_cinereus	Phascolarctos_cinereus	Diprotodontia	Phascolarctidae	Diprotodontia	20.2	5800	4
Petrogale_herberti	Petrogale_herberti	Diprotodontia	Macropodidae	Diprotodontia	21.2	5150	4
Petrogale_xanthopus	Petrogale_xanthopus	Diprotodontia	Macropodidae	Diprotodontia	23	7500	4
Macropus_irma	Macropus_irma	Diprotodontia	Macropodidae	Diprotodontia	24.7	8000	4
Dendrolagus_lumholtzi	Dendrolagus_lumholtzi	Diprotodontia	Macropodidae	Diprotodontia	26.2	7195	4
Dendrolagus_matschiei	Dendrolagus_matschiei	Diprotodontia	Macropodidae	Diprotodontia	27.5	8800	4
Dendrolagus_goodfellowi	Dendrolagus_goodfellowi	Diprotodontia	Macropodidae	Diprotodontia	28.4	7500	4
Dendrolagus_spadix	Dendrolagus_spadix	Diprotodontia	Macropodidae	Diprotodontia	28.5	9100	4
Dendrolagus_scottae	Dendrolagus_scottae	Diprotodontia	Macropodidae	Diprotodontia	29.2	10500	4
Macropus_agilis	Macropus_agilis	Diprotodontia	Macropodidae	Diprotodontia	33.3	15000	4
Lasiorhinus_latifrons	Lasiorhinus_latifrons	Diprotodontia	Vombatidae	Diprotodontia	55.5	26000	4
Macropus_fuliginosus	Macropus_fuliginosus	Diprotodontia	Macropodidae	Diprotodontia	58	28850	4
Macropus_rufus	Macropus_rufus	Diprotodontia	Macropodidae	Diprotodontia	62.4	46250	4
Petaurus_abidi	Petaurus_abidi	Diprotodontia	Petauridae	Diprotodontia	3.83	284	4
Strigocuscus_pelengensis	Strigocuscus_pelengensis	Diprotodontia	Phalangeridae	Diprotodontia	6.22	991	4
Mesechinus_dauuricus	Mesechinus_dauuricus	Erinaceomorpha	Erinaceidae	Eulipotyphla	2.9	342	4
Echinosorex_gymnura	Echinosorex_gymnura	Erinaceomorpha	Erinaceidae	Eulipotyphla	5.5	957	4
Heterohyrax_brucei	Heterohyrax_brucei	Hyracoidea	Procaviidae	Atlantogenata	12.27	2625	4
Dendrohyrax_arboreus	Dendrohyrax_arboreus	Hyracoidea	Procaviidae	Atlantogenata	12.3	2950	4
Dromiciops_gliroides	Dromiciops_gliroides	Microbiotheria	Microbiotheriidae	Other	0.81	24	4
Notoryctes_caurinus	Notoryctes_caurinus	Notoryctemorphia	Notoryctidae	Other	0.78	55	4
Caenolestes_fuliginosus	Caenolestes_fuliginosus	Paucituberculata	Caenolestidae	Other	0.68	35	4
Chaeropus_ecaudatus	Chaeropus_ecaudatus	Peramelemorphia	Chaeropodidae	Other	2.4	200	4
Echymipera_kalubu	Echymipera_kalubu	Peramelemorphia	Peramelidae	Other	3.67	950	4
Microperoryctes_longicauda	Microperoryctes_longicauda	Peramelemorphia	Peramelidae	Other	3.81	538	4
Rhynchomeles_prattorum	Rhynchomeles_prattorum	Peramelemorphia	Peramelidae	Other	4.9	907	4
Ceratotherium_simum	Ceratotherium_simum	Perissodactyla	Rhinocerotidae	Other	643	1400000	4
Rhinoceros_unicornis	Rhinoceros_unicornis	Perissodactyla	Rhinocerotidae	Other	786	2250000	4
Manis_tricuspis	Manis_tricuspis	Pholidota	Manidae	Other	9.4	1790	4
Manis_javanica	Manis_javanica	Pholidota	Manidae	Other	13.7	5150	4
Manis_pentadactyla	Manis_pentadactyla	Pholidota	Manidae	Other	17.64	4675	4
Cyclopes_didactylus	Cyclopes_didactylus	Pilosa	Cyclopedidae	Atlantogenata	4.29	400	4
Microcebus_rufus	Microcebus_rufus	Primates	Cheirogaleidae	Primates	1.72	42.5	4
Galagoides_thomasi	Galago_thomasi	Primates	Galagidae	Primates	3.12	116.5	4
Carlito_syrichta	Tarsius_syrichta	Primates	Tarsiidae	Primates	3.36	125.5	4
Galago_moholi	Galago_moholi	Primates	Galagidae	Primates	3.71	148.38	4
Galago_matschiei	Galago_matschiei	Primates	Galagidae	Primates	4.62	209.5	4
Galago_gabonensis	Galago_gabonensis	Primates	Galagidae	Primates	5.36	273	4
Euoticus_elegantulus	Euoticus_elegantulus	Primates	Galagidae	Primates	5.53	274	4
Mirza_coquereli	Mirza_coquereli	Primates	Cheirogaleidae	Primates	5.8	311.5	4
Phaner_pallescens	Phaner_pallescens	Primates	Cheirogaleidae	Primates	6.68	339	4
Lepilemur_dorsalis	Lepilemur_dorsalis	Primates	Lepilemuridae	Primates	6.7	870	4
Lepilemur_leucopus	Lepilemur_leucopus	Primates	Lepilemuridae	Primates	6.87	605.5	4
Lepilemur_edwardsi	Lepilemur_edwardsi	Primates	Lepilemuridae	Primates	7.25	931	4
Avahi_occidentalis	Avahi_occidentalis	Primates	Indridae	Primates	7.95	801.4	4
Saguinus_niger	Saguinus_niger	Primates	Cebidae	Primates	9.48	375	4
Saguinus_leucopus	Saguinus_leucopus	Primates	Cebidae	Primates	9.7	524.5	4
Lepilemur_microdon	Lepilemur_microdon	Primates	Lepilemuridae	Primates	9.75	970	4
Saguinus_labiatus	Saguinus_labiatus	Primates	Cebidae	Primates	10.01	520	4
Otolemur_monteiri	Otolemur_monteiri	Primates	Galagidae	Primates	11.4	1318.5	4
Leontopithecus_chrysomelas	Leontopithecus_chrysomelas	Primates	Cebidae	Primates	11.84	655	4
Plecturocebus_caligatus	Callicebus_caligatus	Primates	Pitheciidae	Primates	17.25	880	4
Cheracebus_lugens	Callicebus_lugens	Primates	Pitheciidae	Primates	18.97	1090	4
Eulemur_coronatus	Eulemur_coronatus	Primates	Lemuridae	Primates	20.65	1180	4
Eulemur_albifrons	Eulemur_albifrons	Primates	Lemuridae	Primates	21.45	2335.5	4
Eulemur_cinereiceps	Eulemur_albocollaris	Primates	Lemuridae	Primates	22.1	2140	4
Eulemur_rufus	Eulemur_rufus	Primates	Lemuridae	Primates	25.4	2220	4
Propithecus_deckenii	Propithecus_deckenii	Primates	Indridae	Primates	30.15	3531.67	4
Propithecus_coquereli	Propithecus_coquereli	Primates	Indridae	Primates	30.19	3728.5	4
Miopithecus_ogouensis	Miopithecus_ogouensis	Primates	Cercopithecidae	Primates	37.35	1750	4
Propithecus_diadema	Propithecus_diadema	Primates	Indridae	Primates	39.8	6130	4
Chiropotes_satanas	Chiropotes_satanas	Primates	Pitheciidae	Primates	48.33	3030	4
Alouatta_pigra	Alouatta_pigra	Primates	Atelidae	Primates	51.13	8915	4
Procolobus_verus	Procolobus_verus	Primates	Cercopithecidae	Primates	52.6	4450	4
Alouatta_belzebul	Alouatta_belzebul	Primates	Atelidae	Primates	52.84	6395	4
Cercopithecus_petaurista	Cercopithecus_petaurista	Primates	Cercopithecidae	Primates	55.08	3609.09	4
Chiropotes_israelita	Chiropotes_israelita	Primates	Pitheciidae	Primates	55.13	2273.73	4
Chiropotes_chiropotes	Chiropotes_chiropotes	Primates	Pitheciidae	Primates	57.04	2740	4
Piliocolobus_kirkii	Piliocolobus_kirkii	Primates	Cercopithecidae	Primates	57.25	5630	4
Allenopithecus_nigroviridis	Allenopithecus_nigroviridis	Primates	Cercopithecidae	Primates	58.02	4655	4
Cercopithecus_pogonias	Cercopithecus_pogonias	Primates	Cercopithecidae	Primates	59.56	3580	4
Cercopithecus_wolfi	Cercopithecus_wolfi	Primates	Cercopithecidae	Primates	61.45	3390	4
Sapajus_libidinosus	Cebus_libidinosus	Primates	Cebidae	Primates	64.69	2509.78	4
Chlorocebus_sabaeus	Chlorocebus_sabaeus	Primates	Cercopithecidae	Primates	64.91	4311.8	4
Cercopithecus_hamlyni	Cercopithecus_hamlyni	Primates	Cercopithecidae	Primates	65.9	4425	4
Sapajus_xanthosternos	Cebus_xanthosternos	Primates	Cebidae	Primates	66.09	2440.48	4
Sapajus_nigritus	Cebus_nigritus	Primates	Cebidae	Primates	67.07	2730.83	4
Cercopithecus_albogularis	Cercopithecus_albogularis	Primates	Cercopithecidae	Primates	70.1	5619.84	4
Piliocolobus_tephrosceles	Piliocolobus_tephrosceles	Primates	Cercopithecidae	Primates	70.95	8408.8	4
Presbytis_rubicunda	Presbytis_rubicunda	Primates	Cercopithecidae	Primates	71.02	6265.6	4
Cercopithecus_nictitans	Cercopithecus_nictitans	Primates	Cercopithecidae	Primates	71.13	5465	4
Presbytis_chrysomelas	Presbytis_chrysomelas	Primates	Cercopithecidae	Primates	72.11	6718.67	4
Trachypithecus_phayrei	Trachypithecus_phayrei	Primates	Cercopithecidae	Primates	72.84	7474.92	4
Presbytis_thomasi	Presbytis_thomasi	Primates	Cercopithecidae	Primates	72.93	6730	4
Colobus_vellerosus	Colobus_vellerosus	Primates	Cercopithecidae	Primates	73.07	7820	4
Presbytis_femoralis	Presbytis_femoralis	Primates	Cercopithecidae	Primates	73.74	6847.88	4
Cercopithecus_lhoesti	Cercopithecus_lhoesti	Primates	Cercopithecidae	Primates	74.2	4710	4
Colobus_satanas	Colobus_satanas	Primates	Cercopithecidae	Primates	74.9	8910	4
Presbytis_frontata	Presbytis_frontata	Primates	Cercopithecidae	Primates	81.02	5615	4
Macaca_cyclopis	Macaca_cyclopis	Primates	Cercopithecidae	Primates	82	5470	4
Pygathrix_nigripes	Pygathrix_nigripes	Primates	Cercopithecidae	Primates	82.75	10333.3	4
Semnopithecus_priam	Semnopithecus_priam	Primates	Cercopithecidae	Primates	83.07	8561.57	4
Hylobates_pileatus	Hylobates_pileatus	Primates	Hylobatidae	Primates	84.69	5470	4
Macaca_silenus	Macaca_silenus	Primates	Cercopithecidae	Primates	85	7500	4
Macaca_leonina	Macaca_leonina	Primates	Cercopithecidae	Primates	85.6	5641.58	4
Hylobates_klossii	Hylobates_klossii	Primates	Hylobatidae	Primates	87.99	5795	4
Macaca_ochreata	Macaca_ochreata	Primates	Cercopithecidae	Primates	97.98	3400	4
Cercocebus_galeritus	Cercocebus_galeritus	Primates	Cercopithecidae	Primates	99.07	7435	4
Lagothrix_cana	Lagothrix_cana	Primates	Atelidae	Primates	99.34	8215	4
Lophocebus_aterrimus	Lophocebus_aterrimus	Primates	Cercopithecidae	Primates	101.59	6800	4
Ateles_hybridus	Ateles_hybridus	Primates	Atelidae	Primates	103.05	7862.25	4
Trachypithecus_pileatus	Trachypithecus_pileatus	Primates	Cercopithecidae	Primates	103.64	11793.5	4
Hoolock_hoolock	Bunopithecus_hoolock	Primates	Hylobatidae	Primates	110.68	6728.25	4
Aotus_lemurinus	Aotus_lemurinus	Primates	Aotidae	Primates	113.5	9026.5	4
Rhinopithecus_roxellana	Rhinopithecus_roxellana	Primates	Cercopithecidae	Primates	117.76	14750	4
Nomascus_gabriellae	Nomascus_gabriellae	Primates	Hylobatidae	Primates	119.38	7365	4
Mandrillus_leucophaeus	Mandrillus_leucophaeus	Primates	Cercopithecidae	Primates	148	15000	4
Pongo_abelii	Pongo_abelii	Primates	Hominidae	Primates	389.5	62815	4
Gorilla_beringei	Gorilla_beringei	Primates	Hominidae	Primates	491.27	130000	4
Tarsius_dentatus	Tarsius_dentatus	Primates	Tarsiidae	Primates	3	113	4
Hapalemur_occidentalis	Hapalemur_occidentalis	Primates	Lemuridae	Primates	14.2	1202.71	4
Varecia_rubra	Varecia_rubra	Primates	Lemuridae	Primates	31.08	3470	4
Presbytis_potenziani	Presbytis_potenziani	Primates	Cercopithecidae	Primates	57	4817	4
Alouatta_sara	Alouatta_sara	Primates	Atelidae	Primates	59.08	6611.04	4
Presbytis_hosei	Presbytis_hosei	Primates	Cercopithecidae	Primates	60	5630	4
Trachypithecus_auratus	Trachypithecus_auratus	Primates	Cercopithecidae	Primates	63.6	9525	4
Macaca_tonkeana	Macaca_tonkeana	Primates	Cercopithecidae	Primates	93.7	9000	4
Macaca_hecki	Macaca_hecki	Primates	Cercopithecidae	Primates	94.6	6800	4
Galago_granti	Galago_granti	Primates	Galagidae	Primates	4.07	181.85	4
Cheirogaleus_sibreei	Cheirogaleus_sibreei	Primates	Cheirogaleidae	Primates	4.4	420.11	4
Callithrix_aurita	Callithrix_aurita	Primates	Cebidae	Primates	7.2	429	4
Pithecia_irrorata	Pithecia_irrorata	Primates	Pitheciidae	Primates	39.5	2308.17	4
Trachypithecus_germaini	Trachypithecus_germaini	Primates	Cercopithecidae	Primates	76	7071.5	4
Lagothrix_poeppigii	Lagothrix_poeppigii	Primates	Atelidae	Primates	99.23	9072	4
Hylobates_moloch	Hylobates_moloch	Primates	Hylobatidae	Primates	103	6577	4
Chlorocebus_cynosuros	Chlorocebus_cynosuros	Primates	Cercopithecidae	Primates	72	2920	4
Galagoides_zanzibaricus	Galago_zanzibaricus	Primates	Galagidae	Primates	3.5	143	4
Galago_alleni	Galago_alleni	Primates	Galagidae	Primates	5.85	273	4
Arctocebus_aureus	Arctocebus_aureus	Primates	Lorisidae	Primates	5.88	210	4
Loris_lydekkerianus	Loris_lydekkerianus	Primates	Lorisidae	Primates	6.3	267	4
Callithrix_penicillata	Callithrix_penicillata	Primates	Cebidae	Primates	7.3	328	4
Saguinus_fuscicollis	Saguinus_fuscicollis	Primates	Cebidae	Primates	7.9	401	4
Callithrix_argentata	Callithrix_argentata	Primates	Cebidae	Primates	8	345	4
Callithrix_humeralifera	Callithrix_humeralifera	Primates	Cebidae	Primates	8.2	370	4
Saguinus_nigricollis	Saguinus_nigricollis	Primates	Cebidae	Primates	8.9	476	4
Saguinus_mystax	Saguinus_mystax	Primates	Cebidae	Primates	11.1	584	4
Nycticebus_bengalensis	Nycticebus_bengalensis	Primates	Lorisidae	Primates	13.5	1060	4
Hapalemur_griseus	Hapalemur_griseus	Primates	Lemuridae	Primates	14.1	709	4
Plecturocebus_cupreus	Callicebus_cupreus	Primates	Pitheciidae	Primates	17.1	815	4
Cheracebus_torquatus	Callicebus_torquatus	Primates	Pitheciidae	Primates	19.1	980	4
Aotus_azarai	Aotus_azarae	Primates	Aotidae	Primates	20.7	1230	4
Prolemur_simus	Prolemur_simus	Primates	Lemuridae	Primates	27.14	2150	4
Pithecia_pithecia	Pithecia_pithecia	Primates	Pitheciidae	Primates	32.6	1580	4
Propithecus_edwardsi	Propithecus_edwardsi	Primates	Indridae	Primates	39.5	5682	4
Alouatta_guariba	Alouatta_guariba	Primates	Atelidae	Primates	49.1	4550	4
Cercopithecus_campbelli	Cercopithecus_campbelli	Primates	Cercopithecidae	Primates	54.4	2700	4
Cercopithecus_diana	Cercopithecus_diana	Primates	Cercopithecidae	Primates	55.2	3900	4
Simias_concolor	Simias_concolor	Primates	Cercopithecidae	Primates	56.2	6800	4
Presbytis_melalophos	Presbytis_melalophos	Primates	Cercopithecidae	Primates	59.2	6567	4
Trachypithecus_vetulus	Trachypithecus_vetulus	Primates	Cercopithecidae	Primates	60.4	5103	4
Cercopithecus_neglectus	Cercopithecus_neglectus	Primates	Cercopithecidae	Primates	60.9	4130	4
Cacajao_melanocephalus	Cacajao_melanocephalus	Primates	Pitheciidae	Primates	64.9	2710	4
Cercopithecus_erythrotis	Cercopithecus_erythrotis	Primates	Cercopithecidae	Primates	65.4	3250	4
Macaca_radiata	Macaca_radiata	Primates	Cercopithecidae	Primates	69.4	3856	4
Cacajao_calvus	Cacajao_calvus	Primates	Pitheciidae	Primates	74.3	2880	4
Presbytis_comata	Presbytis_comata	Primates	Cercopithecidae	Primates	80.3	6695	4
Trachypithecus_geei	Trachypithecus_geei	Primates	Cercopithecidae	Primates	81.3	9500	4
Trachypithecus_johnii	Trachypithecus_johnii	Primates	Cercopithecidae	Primates	84.6	11600	4
Cercocebus_atys	Cercocebus_atys	Primates	Cercopithecidae	Primates	86.8	6200	4
Ateles_belzebuth	Ateles_belzebuth	Primates	Atelidae	Primates	112.7	8484	4
Brachyteles_arachnoides	Brachyteles_arachnoides	Primates	Atelidae	Primates	119.4	8840	4
Papio_ursinus	Papio_ursinus	Primates	Cercopithecidae	Primates	165	14800	4
Micromys_minutus	Micromys_minutus	Rodentia	Muridae	Rodentia	0.29	6.4	4
Perognathus_flavus	Perognathus_flavus	Rodentia	Heteromyidae	Rodentia	0.31	8.4	4
Mus_booduga	Mus_booduga	Rodentia	Muridae	Rodentia	0.31	14.6	4
Perognathus_longimembris	Perognathus_longimembris	Rodentia	Heteromyidae	Rodentia	0.33	8.15	4
Reithrodontomys_megalotis	Reithrodontomys_megalotis	Rodentia	Cricetidae	Rodentia	0.4	10.7	4
Lagurus_lagurus	Lagurus_lagurus	Rodentia	Cricetidae	Rodentia	0.42	20.1	4
Otomys_angoniensis	Otomys_angoniensis	Rodentia	Muridae	Rodentia	0.42	95	4
Chaetodipus_penicillatus	Chaetodipus_penicillatus	Rodentia	Heteromyidae	Rodentia	0.46	16.25	4
Napaeozapus_insignis	Napaeozapus_insignis	Rodentia	Dipodidae	Rodentia	0.48	23.2	4
Chaetodipus_formosus	Chaetodipus_formosus	Rodentia	Heteromyidae	Rodentia	0.49	18.1	4
Zapus_princeps	Zapus_princeps	Rodentia	Dipodidae	Rodentia	0.5	24.5	4
Mus_platythrix	Mus_platythrix	Rodentia	Muridae	Rodentia	0.5	29.2	4
Microtus_oregoni	Microtus_oregoni	Rodentia	Cricetidae	Rodentia	0.52	22	4
Heterocephalus_glaber	Heterocephalus_glaber	Rodentia	Bathyergidae	Rodentia	0.52	60.8	4
Zapus_hudsonius	Zapus_hudsonius	Rodentia	Dipodidae	Rodentia	0.55	17.47	4
Microtus_arvalis	Microtus_arvalis	Rodentia	Cricetidae	Rodentia	0.55	30.4	4
Microdipodops_megacephalus	Microdipodops_megacephalus	Rodentia	Heteromyidae	Rodentia	0.56	13.85	4
Myodes_gapperi	Myodes_gapperi	Rodentia	Cricetidae	Rodentia	0.56	16.9	4
Myodes_rutilus	Myodes_rutilus	Rodentia	Cricetidae	Rodentia	0.56	17.6	4
Microtus_pinetorum	Microtus_pinetorum	Rodentia	Cricetidae	Rodentia	0.56	24.9	4
Myopus_schisticolor	Myopus_schisticolor	Rodentia	Cricetidae	Rodentia	0.56	33.5	4
Acomys_wilsoni	Acomys_wilsoni	Rodentia	Muridae	Rodentia	0.58	18.5	4
Synaptomys_cooperi	Synaptomys_cooperi	Rodentia	Cricetidae	Rodentia	0.59	23.8	4
Gerbillus_nanus	Gerbillus_nanus	Rodentia	Muridae	Rodentia	0.6	14	4
Myodes_rufocanus	Myodes_rufocanus	Rodentia	Cricetidae	Rodentia	0.61	38.3	4
Oligoryzomys_longicaudatus	Oligoryzomys_longicaudatus	Rodentia	Cricetidae	Rodentia	0.67	26.6	4
Praomys_daltoni	Praomys_daltoni	Rodentia	Muridae	Rodentia	0.68	35	4
Chaetodipus_hispidus	Chaetodipus_hispidus	Rodentia	Heteromyidae	Rodentia	0.68	37.1	4
Microtus_montanus	Microtus_montanus	Rodentia	Cricetidae	Rodentia	0.69	39.7	4
Rhabdomys_pumilio	Rhabdomys_pumilio	Rodentia	Muridae	Rodentia	0.69	39.71	4
Microtus_guentheri	Microtus_guentheri	Rodentia	Cricetidae	Rodentia	0.69	51.3	4
Chiropodomys_gliroides	Chiropodomys_gliroides	Rodentia	Muridae	Rodentia	0.7	25.3	4
Chaetodipus_baileyi	Chaetodipus_baileyi	Rodentia	Heteromyidae	Rodentia	0.7	29.75	4
Apodemus_flavicollis	Apodemus_flavicollis	Rodentia	Muridae	Rodentia	0.7	32.3	4
Microtus_longicaudus	Microtus_longicaudus	Rodentia	Cricetidae	Rodentia	0.7	47.4	4
Microtus_ochrogaster	Microtus_ochrogaster	Rodentia	Cricetidae	Rodentia	0.71	43.8	4
Dicrostonyx_groenlandicus	Dicrostonyx_groenlandicus	Rodentia	Cricetidae	Rodentia	0.72	68.4	4
Microtus_pennsylvanicus	Microtus_pennsylvanicus	Rodentia	Cricetidae	Rodentia	0.74	30.13	4
Uranomys_ruddi	Uranomys_ruddi	Rodentia	Muridae	Rodentia	0.77	33.6	4
Liomys_pictus	Liomys_pictus	Rodentia	Heteromyidae	Rodentia	0.77	43.35	4
Liomys_salvini	Liomys_salvini	Rodentia	Heteromyidae	Rodentia	0.77	44.9	4
Microtus_californicus	Microtus_californicus	Rodentia	Cricetidae	Rodentia	0.78	43.3	4
Saccostomus_campestris	Saccostomus_campestris	Rodentia	Nesomyidae	Rodentia	0.82	49.35	4
Gerbillurus_paeba	Gerbillurus_paeba	Rodentia	Muridae	Rodentia	0.84	24	4
Praomys_morio	Praomys_morio	Rodentia	Muridae	Rodentia	0.84	46.5	4
Dicrostonyx_torquatus	Dicrostonyx_torquatus	Rodentia	Cricetidae	Rodentia	0.84	73	4
Lemniscomys_striatus	Lemniscomys_striatus	Rodentia	Muridae	Rodentia	0.85	46.2	4
Praomys_tullbergi	Praomys_tullbergi	Rodentia	Muridae	Rodentia	0.86	37.2	4
Lemmus_lemmus	Lemmus_lemmus	Rodentia	Cricetidae	Rodentia	0.86	68.9	4
Microtus_townsendii	Microtus_townsendii	Rodentia	Cricetidae	Rodentia	0.88	45.8	4
Oryzomys_palustris	Oryzomys_palustris	Rodentia	Cricetidae	Rodentia	0.88	47.1	4
Rattus_exulans	Rattus_exulans	Rodentia	Muridae	Rodentia	0.89	60.3	4
Micaelamys_namaquensis	Micaelamys_namaquensis	Rodentia	Muridae	Rodentia	0.89	79.4	4
Dicrostonyx_richardsoni	Dicrostonyx_richardsoni	Rodentia	Cricetidae	Rodentia	0.9	52.1	4
Dipodillus_campestris	Dipodillus_campestris	Rodentia	Muridae	Rodentia	0.9	27.5	4
Lemmus_trimucronatus	Lemmus_trimucronatus	Rodentia	Cricetidae	Rodentia	0.9	69.6	4
Mus_musculoides	Mus_musculoides	Rodentia	Muridae	Rodentia	0.96	8.23	4
Notomys_alexis	Notomys_alexis	Rodentia	Muridae	Rodentia	0.96	37	4
Grammomys_cometes	Grammomys_cometes	Rodentia	Muridae	Rodentia	0.96	40.7	4
Lophuromys_flavopunctatus	Lophuromys_flavopunctatus	Rodentia	Muridae	Rodentia	1.01	60	4
Pseudomys_hermannsburgensis	Pseudomys_hermannsburgensis	Rodentia	Muridae	Rodentia	1.08	13.38	4
Nyctomys_sumichrasti	Nyctomys_sumichrasti	Rodentia	Cricetidae	Rodentia	1.08	60	4
Dipodomys_merriami	Dipodomys_merriami	Rodentia	Heteromyidae	Rodentia	1.1	39.4	4
Rattus_niobe	Rattus_niobe	Rodentia	Muridae	Rodentia	1.1	42.1	4
Beamys_hindei	Beamys_hindei	Rodentia	Nesomyidae	Rodentia	1.11	89.75	4
Pogonomys_sylvestris	Pogonomys_sylvestris	Rodentia	Muridae	Rodentia	1.13	41.2	4
Meriones_unguiculatus	Meriones_unguiculatus	Rodentia	Muridae	Rodentia	1.13	57.4	4
Lophuromys_sikapusi	Lophuromys_sikapusi	Rodentia	Muridae	Rodentia	1.13	60.7	4
Heteromys_desmarestianus	Heteromys_desmarestianus	Rodentia	Heteromyidae	Rodentia	1.13	74.65	4
Pseudomys_australis	Pseudomys_australis	Rodentia	Muridae	Rodentia	1.16	50	4
Cryptomys_hottentotus	Cryptomys_hottentotus	Rodentia	Bathyergidae	Rodentia	1.17	98.4	4
Malacomys_edwardsi	Malacomys_edwardsi	Rodentia	Muridae	Rodentia	1.18	60	4
Dipodomys_microps	Dipodomys_microps	Rodentia	Heteromyidae	Rodentia	1.22	62.8	4
Thomomys_talpoides	Thomomys_talpoides	Rodentia	Geomyidae	Rodentia	1.24	105.65	4
Aethomys_chrysophilus	Aethomys_chrysophilus	Rodentia	Muridae	Rodentia	1.25	117	4
Paramelomys_rubex	Paramelomys_rubex	Rodentia	Muridae	Rodentia	1.27	49.7	4
Tscherskia_triton	Tscherskia_triton	Rodentia	Cricetidae	Rodentia	1.29	25	4
Melomys_rufescens	Melomys_rufescens	Rodentia	Muridae	Rodentia	1.29	54.7	4
Melomys_cervinipes	Melomys_cervinipes	Rodentia	Muridae	Rodentia	1.31	70	4
Dipodillus_dasyurus	Dipodillus_dasyurus	Rodentia	Muridae	Rodentia	1.32	20.5	4
Ototylomys_phyllotis	Ototylomys_phyllotis	Rodentia	Cricetidae	Rodentia	1.33	63	4
Arvicanthis_niloticus	Arvicanthis_niloticus	Rodentia	Muridae	Rodentia	1.33	84.5	4
Dipodomys_agilis	Dipodomys_agilis	Rodentia	Heteromyidae	Rodentia	1.34	61.4	4
Otomys_irroratus	Otomys_irroratus	Rodentia	Muridae	Rodentia	1.38	141	4
Tamias_amoenus	Tamias_amoenus	Rodentia	Sciuridae	Rodentia	1.39	50.8	4
Mystromys_albicaudatus	Mystromys_albicaudatus	Rodentia	Nesomyidae	Rodentia	1.39	80	4
Rattus_tunneyi	Rattus_tunneyi	Rodentia	Muridae	Rodentia	1.41	76.2	4
Pogonomys_macrourus	Pogonomys_macrourus	Rodentia	Muridae	Rodentia	1.43	73.9	4
Heliophobius_argenteocinereus	Heliophobius_argenteocinereus	Rodentia	Bathyergidae	Rodentia	1.43	160	4
Dipodomys_heermanni	Dipodomys_heermanni	Rodentia	Heteromyidae	Rodentia	1.44	65.65	4
Dipodomys_ordii	Dipodomys_ordii	Rodentia	Heteromyidae	Rodentia	1.45	57.1	4
Thomomys_bottae	Thomomys_bottae	Rodentia	Geomyidae	Rodentia	1.47	162.95	4
Rattus_verecundus	Rattus_verecundus	Rodentia	Muridae	Rodentia	1.48	59.4	4
Abeomelomys_sevia	Abeomelomys_sevia	Rodentia	Muridae	Rodentia	1.49	61.4	4
Jaculus_jaculus	Jaculus_jaculus	Rodentia	Dipodidae	Rodentia	1.53	64.2	4
Gerbilliscus_afra	Gerbilliscus_afra	Rodentia	Muridae	Rodentia	1.56	65	4
Gerbilliscus_brantsii	Gerbilliscus_brantsii	Rodentia	Muridae	Rodentia	1.56	91.7	4
Spalacopus_cyanus	Spalacopus_cyanus	Rodentia	Octodontidae	Rodentia	1.58	93	4
Tamias_minimus	Tamias_minimus	Rodentia	Sciuridae	Rodentia	1.6	45.3	4
Maxomys_whiteheadi	Maxomys_whiteheadi	Rodentia	Muridae	Rodentia	1.62	46.3	4
Rattus_lutreolus	Rattus_lutreolus	Rodentia	Muridae	Rodentia	1.64	92.7	4
Cremnomys_cutchicus	Cremnomys_cutchicus	Rodentia	Muridae	Rodentia	1.67	50	4
Xerospermophilus_tereticaudus	Spermophilus_tereticaudus	Rodentia	Sciuridae	Rodentia	1.68	133.3	4
Rattus_fuscipes	Rattus_fuscipes	Rodentia	Muridae	Rodentia	1.69	122	4
Tamias_quadrivittatus	Tamias_quadrivittatus	Rodentia	Sciuridae	Rodentia	1.7	62.3	4
Rattus_nitidus	Rattus_nitidus	Rodentia	Muridae	Rodentia	1.7	101	4
Rattus_sordidus	Rattus_sordidus	Rodentia	Muridae	Rodentia	1.7	120.67	4
Dipodomys_deserti	Dipodomys_deserti	Rodentia	Heteromyidae	Rodentia	1.74	122.45	4
Urocitellus_washingtoni	Spermophilus_washingtoni	Rodentia	Sciuridae	Rodentia	1.8	186.5	4
Tamias_panamintinus	Tamias_panamintinus	Rodentia	Sciuridae	Rodentia	1.83	51.2	4
Geomys_bursarius	Geomys_bursarius	Rodentia	Geomyidae	Rodentia	1.83	197.25	4
Tamias_speciosus	Tamias_speciosus	Rodentia	Sciuridae	Rodentia	1.86	59.9	4
Paramelomys_levipes	Paramelomys_levipes	Rodentia	Muridae	Rodentia	1.86	83.4	4
Hylopetes_spadiceus	Hylopetes_spadiceus	Rodentia	Sciuridae	Rodentia	1.87	87.5	4
Nannospalax_ehrenbergi	Spalax_ehrenbergi	Rodentia	Spalacidae	Rodentia	1.88	197	4
Tachyoryctes_splendens	Tachyoryctes_splendens	Rodentia	Spalacidae	Rodentia	1.88	234	4
Urocitellus_townsendii	Spermophilus_townsendii	Rodentia	Sciuridae	Rodentia	1.89	149.5	4
Rattus_morotaiensis	Rattus_morotaiensis	Rodentia	Muridae	Rodentia	1.92	134.1	4
Dipodomys_spectabilis	Dipodomys_spectabilis	Rodentia	Heteromyidae	Rodentia	1.93	144.55	4
Tamiops_mcclellandii	Tamiops_mcclellandii	Rodentia	Sciuridae	Rodentia	1.95	39	4
Tamias_dorsalis	Tamias_dorsalis	Rodentia	Sciuridae	Rodentia	1.98	62.2	4
Tamias_palmeri	Tamias_palmeri	Rodentia	Sciuridae	Rodentia	1.99	60.8	4
Xerospermophilus_mohavensis	Spermophilus_mohavensis	Rodentia	Sciuridae	Rodentia	2.03	154	4
Funambulus_pennantii	Funambulus_pennantii	Rodentia	Sciuridae	Rodentia	2.1	85.9	4
Urocitellus_brunneus	Spermophilus_brunneus	Rodentia	Sciuridae	Rodentia	2.11	116.8	4
Tamias_quadrimaculatus	Tamias_quadrimaculatus	Rodentia	Sciuridae	Rodentia	2.16	82.3	4
Tamias_striatus	Tamias_striatus	Rodentia	Sciuridae	Rodentia	2.17	94.3	4
Neotoma_albigula	Neotoma_albigula	Rodentia	Cricetidae	Rodentia	2.17	223.1	4
Ammospermophilus_leucurus	Ammospermophilus_leucurus	Rodentia	Sciuridae	Rodentia	2.25	105.85	4
Geomys_breviceps	Geomys_breviceps	Rodentia	Geomyidae	Rodentia	2.29	138.8	4
Massoutiera_mzabi	Massoutiera_mzabi	Rodentia	Ctenodactylidae	Rodentia	2.32	182.6	4
Xerospermophilus_spilosoma	Spermophilus_spilosoma	Rodentia	Sciuridae	Rodentia	2.37	132.7	4
Ammospermophilus_harrisii	Ammospermophilus_harrisii	Rodentia	Sciuridae	Rodentia	2.41	107.15	4
Tamias_townsendii	Tamias_townsendii	Rodentia	Sciuridae	Rodentia	2.44	89.4	4
Spermophilus_pygmaeus	Spermophilus_pygmaeus	Rodentia	Sciuridae	Rodentia	2.44	235.2	4
Ammospermophilus_interpres	Ammospermophilus_interpres	Rodentia	Sciuridae	Rodentia	2.5	94.45	4
Maxomys_surifer	Maxomys_surifer	Rodentia	Muridae	Rodentia	2.54	146.6	4
Ammospermophilus_insularis	Ammospermophilus_insularis	Rodentia	Sciuridae	Rodentia	2.55	101.99	4
Spermophilus_suslicus	Spermophilus_suslicus	Rodentia	Sciuridae	Rodentia	2.55	218.2	4
Spermophilus_musicus	Spermophilus_musicus	Rodentia	Sciuridae	Rodentia	2.62	136	4
Neotoma_cinerea	Neotoma_cinerea	Rodentia	Cricetidae	Rodentia	2.65	331.3	4
Neotoma_fuscipes	Neotoma_fuscipes	Rodentia	Cricetidae	Rodentia	2.66	193.3	4
Neotoma_micropus	Neotoma_micropus	Rodentia	Cricetidae	Rodentia	2.66	378.3	4
Callospermophilus_madrensis	Spermophilus_madrensis	Rodentia	Sciuridae	Rodentia	2.72	151.5	4
Neofiber_alleni	Neofiber_alleni	Rodentia	Cricetidae	Rodentia	2.72	270.5	4
Galea_musteloides	Galea_musteloides	Rodentia	Caviidae	Rodentia	2.72	375	4
Spermophilus_dauricus	Spermophilus_dauricus	Rodentia	Sciuridae	Rodentia	2.75	223.8	4
Urocitellus_elegans	Spermophilus_elegans	Rodentia	Sciuridae	Rodentia	2.76	307.1	4
Xerospermophilus_perotensis	Spermophilus_perotensis	Rodentia	Sciuridae	Rodentia	2.79	140	4
Paraxerus_cepapi	Paraxerus_cepapi	Rodentia	Sciuridae	Rodentia	2.85	216	4
Spermophilus_alashanicus	Spermophilus_alashanicus	Rodentia	Sciuridae	Rodentia	2.89	200	4
Spermophilus_citellus	Spermophilus_citellus	Rodentia	Sciuridae	Rodentia	2.89	288.5	4
Urocitellus_beldingi	Spermophilus_beldingi	Rodentia	Sciuridae	Rodentia	2.96	246.9	4
Notocitellus_adocetus	Spermophilus_adocetus	Rodentia	Sciuridae	Rodentia	3.01	155.52	4
Glaucomys_sabrinus	Glaucomys_sabrinus	Rodentia	Sciuridae	Rodentia	3.01	174	4
Neotoma_floridana	Neotoma_floridana	Rodentia	Cricetidae	Rodentia	3.04	257.7	4
Spermophilus_xanthoprymnus	Spermophilus_xanthoprymnus	Rodentia	Sciuridae	Rodentia	3.04	267.9	4
Callospermophilus_lateralis	Spermophilus_lateralis	Rodentia	Sciuridae	Rodentia	3.06	168.85	4
Urocitellus_armatus	Spermophilus_armatus	Rodentia	Sciuridae	Rodentia	3.09	371.1	4
Urocitellus_richardsonii	Spermophilus_richardsonii	Rodentia	Sciuridae	Rodentia	3.18	331.5	4
Iomys_horsfieldi	Iomys_horsfieldii	Rodentia	Sciuridae	Rodentia	3.38	155.5	4
Callospermophilus_saturatus	Spermophilus_saturatus	Rodentia	Sciuridae	Rodentia	3.38	242.7	4
Spermophilus_erythrogenys	Spermophilus_erythrogenys	Rodentia	Sciuridae	Rodentia	3.44	351	4
Spermophilus_relictus	Spermophilus_relictus	Rodentia	Sciuridae	Rodentia	3.49	340.5	4
Ictidomys_mexicanus	Spermophilus_mexicanus	Rodentia	Sciuridae	Rodentia	3.5	274.5	4
Sundamys_muelleri	Sundamys_muelleri	Rodentia	Muridae	Rodentia	3.5	311.6	4
Pteromyscus_pulverulentus	Pteromyscus_pulverulentus	Rodentia	Sciuridae	Rodentia	3.55	400	4
Urocitellus_undulatus	Spermophilus_undulatus	Rodentia	Sciuridae	Rodentia	3.73	677.3	4
Bathyergus_suillus	Bathyergus_suillus	Rodentia	Bathyergidae	Rodentia	3.75	1175	4
Tamiasciurus_hudsonicus	Tamiasciurus_hudsonicus	Rodentia	Sciuridae	Rodentia	3.83	188.9	4
Urocitellus_columbianus	Spermophilus_columbianus	Rodentia	Sciuridae	Rodentia	3.95	465.8	4
Poliocitellus_franklinii	Spermophilus_franklinii	Rodentia	Sciuridae	Rodentia	3.96	443.05	4
Leopoldamys_sabanus	Leopoldamys_sabanus	Rodentia	Muridae	Rodentia	3.98	332.7	4
Heliosciurus_gambianus	Heliosciurus_gambianus	Rodentia	Sciuridae	Rodentia	3.99	295	4
Cavia_aperea	Cavia_aperea	Rodentia	Caviidae	Rodentia	4.04	306.45	4
Spermophilus_major	Spermophilus_major	Rodentia	Sciuridae	Rodentia	4.12	535	4
Hoplomys_gymnurus	Hoplomys_gymnurus	Rodentia	Echimyidae	Rodentia	4.13	330	4
Funisciurus_anerythrus	Funisciurus_anerythrus	Rodentia	Sciuridae	Rodentia	4.14	218	4
Rhinosciurus_laticaudatus	Rhinosciurus_laticaudatus	Rodentia	Sciuridae	Rodentia	4.28	240	4
Hydromys_chrysogaster	Hydromys_chrysogaster	Rodentia	Muridae	Rodentia	4.33	698	4
Funisciurus_pyrropus	Funisciurus_pyrropus	Rodentia	Sciuridae	Rodentia	4.38	200	4
Callosciurus_nigrovittatus	Callosciurus_nigrovittatus	Rodentia	Sciuridae	Rodentia	4.44	202	4
Geocapromys_ingrahami	Geocapromys_ingrahami	Rodentia	Capromyidae	Rodentia	4.46	717.3	4
Funisciurus_carruthersi	Funisciurus_carruthersi	Rodentia	Sciuridae	Rodentia	4.48	268	4
Spermophilus_fulvus	Spermophilus_fulvus	Rodentia	Sciuridae	Rodentia	4.55	720	4
Mesembriomys_gouldii	Mesembriomys_gouldii	Rodentia	Muridae	Rodentia	4.59	1110	4
Berylmys_bowersi	Berylmys_bowersi	Rodentia	Muridae	Rodentia	4.63	360.7	4
Leopoldamys_edwardsi	Leopoldamys_edwardsi	Rodentia	Muridae	Rodentia	4.81	332.1	4
Callosciurus_notatus	Callosciurus_notatus	Rodentia	Sciuridae	Rodentia	4.91	209.5	4
Xerus_rutilus	Xerus_rutilus	Rodentia	Sciuridae	Rodentia	5.09	317.5	4
Cynomys_gunnisoni	Cynomys_gunnisoni	Rodentia	Sciuridae	Rodentia	5.14	642.3	4
Otospermophilus_atricapillus	Spermophilus_atricapillus	Rodentia	Sciuridae	Rodentia	5.24	427.5	4
Heliosciurus_ruwenzorii	Heliosciurus_ruwenzorii	Rodentia	Sciuridae	Rodentia	5.4	291	4
Dremomys_rufigenis	Dremomys_rufigenis	Rodentia	Sciuridae	Rodentia	5.41	240	4
Otospermophilus_beecheyi	Spermophilus_beecheyi	Rodentia	Sciuridae	Rodentia	5.42	564.9	4
Cynomys_mexicanus	Cynomys_mexicanus	Rodentia	Sciuridae	Rodentia	5.53	998	4
Cynomys_parvidens	Cynomys_parvidens	Rodentia	Sciuridae	Rodentia	5.58	576	4
Cynomys_ludovicianus	Cynomys_ludovicianus	Rodentia	Sciuridae	Rodentia	5.69	865.15	4
Heliosciurus_rufobrachium	Heliosciurus_rufobrachium	Rodentia	Sciuridae	Rodentia	5.75	326	4
Cynomys_leucurus	Cynomys_leucurus	Rodentia	Sciuridae	Rodentia	5.77	1021.15	4
Sciurus_granatensis	Sciurus_granatensis	Rodentia	Sciuridae	Rodentia	5.91	400	4
Callosciurus_caniceps	Callosciurus_caniceps	Rodentia	Sciuridae	Rodentia	6.02	240	4
Spermophilopsis_leptodactylus	Spermophilopsis_leptodactylus	Rodentia	Sciuridae	Rodentia	6.18	495	4
Callosciurus_prevostii	Callosciurus_prevostii	Rodentia	Sciuridae	Rodentia	6.52	439	4
Cricetomys_gambianus	Cricetomys_gambianus	Rodentia	Nesomyidae	Rodentia	6.57	1150	4
Xerus_erythropus	Xerus_erythropus	Rodentia	Sciuridae	Rodentia	6.68	722.5	4
Otospermophilus_variegatus	Spermophilus_variegatus	Rodentia	Sciuridae	Rodentia	7.01	703.15	4
Aplodontia_rufa	Aplodontia_rufa	Rodentia	Aplodontiidae	Rodentia	7.04	806	4
Sciurus_carolinensis	Sciurus_carolinensis	Rodentia	Sciuridae	Rodentia	7.41	503.17	4
Sciurus_aberti	Sciurus_aberti	Rodentia	Sciuridae	Rodentia	7.44	626.5	4
Xerus_inauris	Xerus_inauris	Rodentia	Sciuridae	Rodentia	7.65	400	4
Petaurista_elegans	Petaurista_elegans	Rodentia	Sciuridae	Rodentia	7.76	924	4
Sciurus_niger	Sciurus_niger	Rodentia	Sciuridae	Rodentia	7.91	516.32	4
Ratufa_affinis	Ratufa_affinis	Rodentia	Sciuridae	Rodentia	9.85	982.5	4
Aeromys_tephromelas	Aeromys_tephromelas	Rodentia	Sciuridae	Rodentia	10.34	1189	4
Ratufa_bicolor	Ratufa_bicolor	Rodentia	Sciuridae	Rodentia	11.01	1320	4
Protoxerus_stangeri	Protoxerus_stangeri	Rodentia	Sciuridae	Rodentia	11.33	639.5	4
Marmota_menzbieri	Marmota_menzbieri	Rodentia	Sciuridae	Rodentia	11.4	3015	4
Petaurista_petaurista	Petaurista_petaurista	Rodentia	Sciuridae	Rodentia	11.77	1811.5	4
Marmota_flaviventris	Marmota_flaviventris	Rodentia	Sciuridae	Rodentia	12.27	3350.5	4
Marmota_bobak	Marmota_bobak	Rodentia	Sciuridae	Rodentia	12.56	4922	4
Marmota_camtschatica	Marmota_camtschatica	Rodentia	Sciuridae	Rodentia	12.63	3314.5	4
Lagostomus_maximus	Lagostomus_maximus	Rodentia	Chinchillidae	Rodentia	12.66	4270.75	4
Thryonomys_swinderianus	Thryonomys_swinderianus	Rodentia	Thryonomyidae	Rodentia	13.28	1625	4
Marmota_vancouverensis	Marmota_vancouverensis	Rodentia	Sciuridae	Rodentia	13.68	4250	4
Marmota_baibacina	Marmota_baibacina	Rodentia	Sciuridae	Rodentia	13.75	5375	4
Marmota_broweri	Marmota_broweri	Rodentia	Sciuridae	Rodentia	13.94	3405	4
Marmota_monax	Marmota_monax	Rodentia	Sciuridae	Rodentia	14.19	2804.5	4
Marmota_caudata	Marmota_caudata	Rodentia	Sciuridae	Rodentia	14.28	4242	4
Marmota_caligata	Marmota_caligata	Rodentia	Sciuridae	Rodentia	14.63	6300	4
Marmota_olympus	Marmota_olympus	Rodentia	Sciuridae	Rodentia	15.43	3478.8	4
Marmota_himalayana	Marmota_himalayana	Rodentia	Sciuridae	Rodentia	16.71	6607.5	4
Dinomys_branickii	Dinomys_branickii	Rodentia	Dinomyidae	Rodentia	26.95	14000	4
Cratogeomys_fumosus	Cratogeomys_fumosus	Rodentia	Geomyidae	Rodentia	4.19	637	4
Zapus_trinotatus	Zapus_trinotatus	Rodentia	Dipodidae	Rodentia	0.5	27.5	4
Akodon_azarae	Akodon_azarae	Rodentia	Cricetidae	Rodentia	0.64	25	4
Cricetulus_barabensis	Cricetulus_barabensis	Rodentia	Cricetidae	Rodentia	0.67	29.89	4
Ochrotomys_nuttalli	Ochrotomys_nuttalli	Rodentia	Cricetidae	Rodentia	0.7	20.6	4
Acomys_cahirinus	Acomys_cahirinus	Rodentia	Muridae	Rodentia	0.7	31	4
Psammomys_obesus	Psammomys_obesus	Rodentia	Muridae	Rodentia	1.3	69.1	4
Lemmus_sibiricus	Lemmus_sibiricus	Rodentia	Cricetidae	Rodentia	1.49	70	4
Holochilus_chacarius	Holochilus_chacarius	Rodentia	Cricetidae	Rodentia	1.61	204	4
Tamias_cinereicollis	Tamias_cinereicollis	Rodentia	Sciuridae	Rodentia	1.8	61.7	4
Octodon_degus	Octodon_degus	Rodentia	Octodontidae	Rodentia	2.1	210	4
Thomomys_bulbivorus	Thomomys_bulbivorus	Rodentia	Geomyidae	Rodentia	2.2	344	4
Mesomys_hispidus	Mesomys_hispidus	Rodentia	Echimyidae	Rodentia	2.64	175	4
Nannospalax_leucodon	Spalax_leucodon	Rodentia	Spalacidae	Rodentia	3	122	4
Makalata_didelphoides	Makalata_didelphoides	Rodentia	Echimyidae	Rodentia	3.45	108	4
Clyomys_laticeps	Clyomys_laticeps	Rodentia	Echimyidae	Rodentia	3.52	201	4
Makalata_macrura	Makalata_macrura	Rodentia	Echimyidae	Rodentia	3.89	439	4
Echimys_chrysurus	Echimys_chrysurus	Rodentia	Echimyidae	Rodentia	5.02	652	4
Coendou_vestitus	Sphiggurus_vestitus	Rodentia	Erethizontidae	Rodentia	11.71	736	4
Trichys_fasciculata	Trichys_fasciculata	Rodentia	Hystricidae	Rodentia	13.05	1560	4
Dolichotis_salinicola	Dolichotis_salinicola	Rodentia	Caviidae	Rodentia	15.31	1600	4
Coendou_prehensilis	Coendou_prehensilis	Rodentia	Erethizontidae	Rodentia	16.73	4400	4
Coendou_quichua	Coendou_rothschildi	Rodentia	Erethizontidae	Rodentia	20.85	2000	4
Atherurus_africanus	Atherurus_africanus	Rodentia	Hystricidae	Rodentia	21.89	3152.5	4
Atherurus_macrourus	Atherurus_macrourus	Rodentia	Hystricidae	Rodentia	31.57	2000	4
Hystrix_africaeaustralis	Hystrix_africaeaustralis	Rodentia	Hystricidae	Rodentia	35.71	14936	4
Hystrix_brachyurus	Hystrix_brachyura	Rodentia	Hystricidae	Rodentia	37.64	8000	4
Hystrix_indica	Hystrix_indica	Rodentia	Hystricidae	Rodentia	44.07	14650	4
Tupaia_javanica	Tupaia_javanica	Scandentia	Tupaiidae	Other	2.3	80	4
Orycteropus_afer	Orycteropus_afer	Tubulidentata	Orycteropodidae	Atlantogenata	79.5	44650	4
Leopardus_tigrinus	Leopardus_tigrinus	Carnivora	Felidae	Carnivora	26.9	2800	18
Tremarctos_ornatus	Tremarctos_ornatus	Carnivora	Ursidae	Carnivora	314	140000	18
Genetta_maculata	Genetta_maculata	Carnivora	Viverridae	Carnivora	19.4	2600	18
Capricornis_crispus	Capricornis_crispus	Cetartiodactyla	Bovidae	Artiodactyla	131.6	32900	18
Connochaetes_gnou	Connochaetes_gnou	Cetartiodactyla	Bovidae	Artiodactyla	305	150000	18
Eudorcas_rufifrons	Eudorcas_rufifrons	Cetartiodactyla	Bovidae	Artiodactyla	97.33	26000	18
Oryx_dammah	Oryx_dammah	Cetartiodactyla	Bovidae	Artiodactyla	241	129500	18
Molossus_rufus	Molossus_rufus	Chiroptera	Molossidae	Chiroptera	0.49	29.89	18
Artibeus_hartii	Enchisthenes_hartii	Chiroptera	Phyllostomidae	Chiroptera	0.51	14.2	18
Myonycteris_angolensis	Rousettus_angolensis	Chiroptera	Pteropodidae	Chiroptera	1.76	84.15	18
Arielulus_circumdatus	Arielulus_circumdatus	Chiroptera	Vespertilionidae	Chiroptera	0.23	10.4	18
Pipistrellus_stenopterus	Pipistrellus_stenopterus	Chiroptera	Vespertilionidae	Chiroptera	0.25	15.8	18
Fukomys_anselli	Cryptomys_anselli	Rodentia	Bathyergidae	Rodentia	1.23	70.2	18
Fukomys_mechowii	Cryptomys_mechowi	Rodentia	Bathyergidae	Rodentia	2.31	154	18
Capromys_pilorides	Capromys_pilorides	Rodentia	Capromyidae	Rodentia	11.18	3733.67	18
Galea_spixii	Galea_spixii	Rodentia	Caviidae	Rodentia	6.5	672	18
Myoprocta_acouchy	Myoprocta_acouchy	Rodentia	Dasyproctidae	Rodentia	9.9	782	18
Gerbillus_gerbillus	Gerbillus_gerbillus	Rodentia	Muridae	Rodentia	3.4	95	18
Leopoldamys_milleti	Leopoldamys_milleti	Rodentia	Muridae	Rodentia	4.22	332.1	18
Pteromys_volans	Pteromys_volans	Rodentia	Sciuridae	Rodentia	1.92	64	18
Parascalops_breweri	Parascalops_breweri	Eulipotyphla	Talpidae	Eulipotyphla	0.76	42.7	7
Amblysomus_hottentotus	Amblysomus_hottentotus	Afrotheria	Chrysochloridae	Atlantogenata	0.81	79	7
Proechimys_guyannensis	Proechimys_cayennensis	Glires	Echimyidae	Rodentia	2.08	223.49	7
Petrodromus_tetradactylus	Petrodromus_tetradactylus	Afrotheria	Macroscelididae	Atlantogenata	2.44	132.5	7
Dendrohyrax_dorsalis	Dendrohyrax_dorsalis	Afrotheria	Procaviidae	Atlantogenata	12.8	1150	7
Marmosops_noctivagus	Marmosops	Didelphimorphia	Didelphidae	Other	0.91	100	5
Fukomys_darlingi	Fukomys_darlingi	Rodentia	Bathyergidae	Rodentia	1.23	115.19	10
Fukomys_damarensis	Fukomys_damarensis	Rodentia	Bathyergidae	Rodentia	1.39	110.53	10
Georychus_capensis	Georychus_capensis	Rodentia	Bathyergidae	Rodentia	1.65	155.09	10

## Sheet: Bird-Brains
Original_Species	Prum_Group	body_mass_g	brain_mass_g	Species_TTOL	Reference
Struthio_camelus	Palaeognathae	116500	41.9191	Struthio_camelus	19
Rhea_americana	Palaeognathae	23000	19.5597	Rhea_americana	19		All bird data is taken from M. Griesser, S. M. Drobniak, S. M. Graber, C. P. van Schaik, Parental provisioning drives brain size in birds. Proceedings of the National Academy of Sciences 120, e2121467120 (2023)
Rhea_pennata	Palaeognathae	20000	19.2	Rhea_pennata	19
Casuarius_casuarius	Palaeognathae	44750	37.6586	Casuarius_casuarius	19
Casuarius_bennetti	Palaeognathae	17600	24.5	Casuarius_bennetti	19
Dromaius_novaehollandiae	Palaeognathae	31160	29.9197	Dromaius_novaehollandiae	19
Apteryx_australis	Palaeognathae	2602.5	11.3	Apteryx_australis	19
Tinamus_major	Palaeognathae	756.75	2.99404	Tinamus	19
Crypturellus_tataupa	Palaeognathae	221.25	1.64	Crypturellus_tataupa	19
Nothoprocta_ornata	Palaeognathae	624.5	2.9526	Nothoprocta	19
Eudromia_elegans	Palaeognathae	578.5	2.57964	Eudromia_elegans	19
Ortalis_vetula	Galloanserae	600	3.34628	Ortalis_vetula	19
Ortalis_canicollis	Galloanserae	545	3.495	Ortalis_canicollis	19
Penelope_superciliaris	Galloanserae	920	4.6	Penelope_superciliaris	19
Penelope_purpurascens	Galloanserae	2050	6.475	Penelope_purpurascens	19
Crax_rubra	Galloanserae	4133	9.90416	Crax_rubra	19
Crax_alector	Galloanserae	3106.25	7	Crax_alector	19
Alectura_lathami	Galloanserae	2330	5.88448	Alectura_lathami	19
Megapodius_freycinet	Galloanserae	641.857	3.91608	Megapodius_freycinet	19
Megapodius_eremita	Galloanserae	607.5	3.32556	Megapodius_eremita	19
Leipoa_ocellata	Galloanserae	1910	4.662	Leipoa_ocellata	19
Ammoperdix_heyi	Galloanserae	181	1.5	Ammoperdix_heyi	19
Tetraogallus_himalayensis	Galloanserae	2814.5	6.2	Tetraogallus_himalayensis	19
Alectoris_barbara	Galloanserae	418.5	2.8	Alectoris_barbara	19
Alectoris_chukar	Galloanserae	680	2.56928	Alectoris_chukar	19
Alectoris_graeca	Galloanserae	649	2.1756	Alectoris_graeca	19
Alectoris_rufa	Galloanserae	480	2	Alectoris_rufa	19
Francolinus_pondicerianus	Galloanserae	334	1.7	Francolinus_pondicerianus	19
Francolinus_sephaena	Galloanserae	325.75	2.331	Dendroperdix_sephaena	19
Francolinus_levaillantii	Galloanserae	436	2.59	Scleroptila_levaillantii	19
Francolinus_leucoscepus	Galloanserae	635.869	3.3152	Pternistis_leucoscepus	19
Francolinus_swainsonii	Galloanserae	600.211	3.8	Pternistis_swainsonii	19
Perdix_perdix	Galloanserae	380	1.85424	Perdix_perdix	19
Melanoperdix_niger	Galloanserae	260	1.97876	Melanoperdix_niger	19
Coturnix_coturnix	Galloanserae	95	0.97384	Coturnix_coturnix	19
Coturnix_pectoralis	Galloanserae	100	0.99456	Coturnix_pectoralis	19
Rollulus_rouloul	Galloanserae	217	1.9166	Rollulus_rouloul	19
Bambusicola_thoracicus	Galloanserae	271	1.90028	Bambusicola_thoracicus	19
Galloperdix_spadicea	Galloanserae	369	2	Galloperdix	19
Ithaginis_cruentus	Galloanserae	532.5	3.29448	Ithaginis_cruentus	19
Tragopan_temminckii	Galloanserae	1184.75	4.84848	Tragopan_temminckii	19
Pucrasia_macrolopha	Galloanserae	1153.75	3.459	Pucrasia_macrolopha	19
Lophophorus_impejanus	Galloanserae	2090	6.4232	Lophophorus_impejanus	19
Gallus_gallus	Galloanserae	914.25	3.28838	Gallus_gallus	19
Gallus_sonneratii	Galloanserae	855.25	3.325	Gallus_sonneratii	19
Lophura_nycthemera	Galloanserae	1395	4.91064	Lophura_nycthemera	19
Lophura_swinhoii	Galloanserae	1100	4.403	Lophura_swinhoii	19
Crossoptilon_crossoptilon	Galloanserae	2137.5	6.09168	Crossoptilon_crossoptilon	19
Crossoptilon_auritum	Galloanserae	1785	5.9	Crossoptilon_auritum	19
Syrmaticus_reevesii	Galloanserae	1239	4.53768	Syrmaticus_reevesii	19
Phasianus_colchicus	Galloanserae	1189.5	3.99896	Phasianus_colchicus	19
Chrysolophus_pictus	Galloanserae	675	3.43952	Chrysolophus_pictus	19
Chrysolophus_amherstiae	Galloanserae	738.25	3.89536	Chrysolophus_amherstiae	19
Polyplectron_bicalcaratum	Galloanserae	462.857	3.1	Polyplectron_bicalcaratum	19
Argusianus_argus	Galloanserae	2013.75	5.88448	Argusianus_argus	19
Pavo_cristatus	Galloanserae	4187.5	7.10696	Pavo_cristatus	19
Pavo_muticus	Galloanserae	4425	6.5	Pavo_muticus	19
Dendragapus_canadensis	Galloanserae	425	2.52784	Falcipennis_canadensis	19
Dendragapus_obscurus	Galloanserae	1070	3.18052	Dendragapus_obscurus	19
Lagopus_lagopus	Galloanserae	630	2.46568	Lagopus_lagopus	19
Lagopus_muta	Galloanserae	535	2.59	Lagopus_muta	19
Tetrao_tetrix	Galloanserae	1115	3.72631	Lyrurus_tetrix	19
Tetrao_urogallus	Galloanserae	3020	6.36104	Tetrao_urogallus	19
Bonasa_bonasia	Galloanserae	385	2.072	Tetrastes_bonasia	19
Bonasa_umbellus	Galloanserae	585	2.54856	Bonasa_umbellus	19
Centrocercus_urophasianus	Galloanserae	2150	4.144	Centrocercus_urophasianus	19
Tympanuchus_phasianellus	Galloanserae	882.5	2.98368	Tympanuchus_phasianellus	19
Meleagris_gallopavo	Galloanserae	5810	8.50556	Meleagris_gallopavo	19
Numida_meleagris	Galloanserae	1385	4.22688	Numida_meleagris	19
Guttera_pucherani	Galloanserae	1200	4.8073	Guttera_pucherani	19
Acryllium_vulturinum	Galloanserae	1335.5	4.7138	Acryllium_vulturinum	19
Oreortyx_pictus	Galloanserae	245	1.74048	Oreortyx_pictus	19
Callipepla_squamata	Galloanserae	176.5	1.5	Callipepla_squamata	19
Callipepla_californica	Galloanserae	186	1.37788	Callipepla_californica	19
Callipepla_gambelii	Galloanserae	169	1.36752	Callipepla_gambelii	19
Colinus_virginianus	Galloanserae	229.75	1.3468	Colinus_virginianus	19
Cyrtonyx_montezumae	Galloanserae	193.25	1.51256	Cyrtonyx_montezumae	19
Anhima_cornuta	Galloanserae	3075	8.5	Anhima_cornuta	19
Chauna_torquata	Galloanserae	4400	9	Chauna_torquata	19
Anseranas_semipalmata	Galloanserae	2418	9.1168	Anseranas_semipalmata	19
Dendrocygna_eytoni	Galloanserae	990	4.72416	Dendrocygna_eytoni	19
Dendrocygna_viduata	Galloanserae	625	4.9	Dendrocygna_viduata	19
Oxyura_jamaicensis	Galloanserae	552.5	3.64672	Oxyura_jamaicensis	19
Oxyura_maccoa	Galloanserae	668	4.84848	Oxyura_maccoa	19
Oxyura_australis	Galloanserae	888	4.16472	Oxyura_australis	19
Biziura_lobata	Galloanserae	2465.5	9.03392	Biziura_lobata	19
Cygnus_olor	Galloanserae	10800	22.5	Cygnus_olor	19
Cygnus_atratus	Galloanserae	5680	12.5874	Cygnus_atratus	19
Cygnus_melancoryphus	Galloanserae	5100	10.7	Cygnus_melancoryphus	19
Cygnus_cygnus	Galloanserae	9000	20.202	Cygnus_cygnus	19
Cygnus_columbianus	Galloanserae	6800	17.9746	Cygnus_columbianus	19
Coscoroba_coscoroba	Galloanserae	3600	9.48976	Coscoroba_coscoroba	19
Anser_cygnoides	Galloanserae	3175	10.3	Anser_cygnoides	19
Anser_fabalis	Galloanserae	3020	11.0334	Anser_fabalis	19
Anser_albifrons	Galloanserae	2300	9.41724	Anser_albifrons	19
Anser_erythropus	Galloanserae	2000	6.7	Anser_erythropus	19
Anser_anser	Galloanserae	3500	11.7551	Anser_anser	19
Chen_rossii	Galloanserae	1540	7.0966	Anser_rossii	19
Branta_sandvicensis	Galloanserae	1930	8.52628	Branta_sandvicensis	19
Branta_canadensis	Galloanserae	2020	9.46195	Branta_canadensis	19
Branta_leucopsis	Galloanserae	1687	8	Branta_leucopsis	19
Branta_bernicla	Galloanserae	1095	6.3196	Branta_bernicla	19
Branta_ruficollis	Galloanserae	1387.5	5.1	Branta_ruficollis	19
Cereopsis_novaehollandiae	Galloanserae	4985	9.14788	Cereopsis_novaehollandiae	19
Sarkidiornis_melanotos	Galloanserae	1920	7.24164	Sarkidiornis_melanotos	19
Tadorna_ferruginea	Galloanserae	1282.5	4.8	Tadorna_ferruginea	19
Tadorna_tadornoides	Galloanserae	1429	6.03988	Tadorna_tadornoides	19
Tadorna_tadorna	Galloanserae	1125.5	5.52188	Tadorna_tadorna	19
Tadorna_radjah	Galloanserae	865	5.36648	Tadorna_radjah	19
Malacorhynchus_membranaceus	Galloanserae	376	2.9526	Malacorhynchus_membranaceus	19
Alopochen_aegyptiaca	Galloanserae	1875	7.64	Alopochen_aegyptiaca	19
Chloephaga_picta	Galloanserae	2960.5	6.5	Chloephaga_picta	19
Chloephaga_poliocephala	Galloanserae	2233.5	6.0088	Chloephaga_poliocephala	19
Tachyeres_pteneres	Galloanserae	4904.5	11.0127	Tachyeres_pteneres	19
Tachyeres_leucocephalus	Galloanserae	3375	10.196	Tachyeres_leucocephalus	19
Tachyeres_patachonicus	Galloanserae	2806.5	9.40688	Tachyeres_patachonicus	19
Pteronetta_hartlaubii	Galloanserae	870	5.93628	Pteronetta_hartlaubii	19
Cairina_moschata	Galloanserae	2550	7.6146	Cairina_moschata	19
Aix_sponsa	Galloanserae	680.5	4.403	Aix_sponsa	19
Aix_galericulata	Galloanserae	472	4.37192	Aix_galericulata	19
Lophonetta_specularioides	Galloanserae	1000	4.53579	Lophonetta_specularioides	19
Callonetta_leucophrys	Galloanserae	275	3.367	Callonetta_leucophrys	19
Chenonetta_jubata	Galloanserae	823	4.22688	Chenonetta_jubata	19
Amazonetta_brasiliensis	Galloanserae	415	4.0404	Amazonetta_brasiliensis	19
Speculanas_specularis	Galloanserae	960	6.3196	Speculanas_specularis	19
Anas_strepera	Galloanserae	920	4.0404	Mareca_strepera	19
Anas_penelope	Galloanserae	692.5	4.2	Mareca_penelope	19
Anas_americana	Galloanserae	725	4.1958	Mareca_americana	19
Anas_sibilatrix	Galloanserae	883.5	4.3	Mareca_sibilatrix	19
Anas_platyrhynchos	Galloanserae	1162.5	5.63584	Anas_platyrhynchos	19
Anas_poecilorhyncha	Galloanserae	1125	6.216	Anas_poecilorhyncha	19
Anas_superciliosa	Galloanserae	1020	5.52188	Anas_superciliosa	19
Anas_luzonica	Galloanserae	851	5.1	Anas_luzonica	19
Anas_undulata	Galloanserae	919	5.5	Anas_undulata	19
Anas_discors	Galloanserae	338	3.03548	Spatula_discors	19
Anas_cyanoptera	Galloanserae	400	3.37736	Anas_cyanoptera	19
Anas_smithii	Galloanserae	707	3.90572	Anas_smithii	19
Anas_platalea	Galloanserae	565.5	3.626	Anas_platalea	19
Anas_rhynchotis	Galloanserae	698.5	3.66744	Anas_rhynchotis	19
Anas_clypeata	Galloanserae	755	3.68816	Spatula_clypeata	19
Anas_castanea	Galloanserae	650	3.86428	Anas_castanea	19
Anas_bahamensis	Galloanserae	503.5	3.9	Anas_bahamensis	19
Anas_erythrorhyncha	Galloanserae	649.5	4.5584	Anas_erythrorhyncha	19
Anas_flavirostris	Galloanserae	715	3.68816	Anas_flavirostris	19
Anas_acuta	Galloanserae	850	4.88992	Anas_acuta	19
Anas_georgica	Galloanserae	560	4.3	Anas_georgica	19
Anas_querquedula	Galloanserae	385	2.8	Spatula_querquedula	19
Anas_crecca	Galloanserae	350	2.86329	Anas_crecca	19
Anas_versicolor	Galloanserae	407.5	3.76068	Anas_versicolor	19
Anas_hottentota	Galloanserae	249	3.11836	Anas_hottentota	19
Netta_rufina	Galloanserae	1075	5.55296	Netta_rufina	19
Aythya_ferina	Galloanserae	1000	5.3	Aythya_ferina	19
Aythya_americana	Galloanserae	1055	5.65656	Aythya_americana	19
Aythya_nyroca	Galloanserae	530	5.6	Aythya_nyroca	19
Aythya_australis	Galloanserae	812.5	5.06604	Aythya_australis	19
Aythya_fuligula	Galloanserae	1200	4.2	Aythya_fuligula	19
Aythya_marila	Galloanserae	1075	5.1	Aythya_marila	19
Aythya_affinis	Galloanserae	825	4.33048	Aythya_affinis	19
Somateria_mollissima	Galloanserae	2066.5	7.95425	Somateria_mollissima	19
Somateria_spectabilis	Galloanserae	1755	7.65604	Somateria_spectabilis	19
Histrionicus_histrionicus	Galloanserae	610	5.03496	Histrionicus_histrionicus	19
Clangula_hyemalis	Galloanserae	725	5.05568	Clangula_hyemalis	19
Melanitta_nigra	Galloanserae	1033	6.0606	Melanitta_nigra	19
Melanitta_perspicillata	Galloanserae	725	5.9052	Melanitta_perspicillata	19
Melanitta_fusca	Galloanserae	1497	6.92048	Melanitta_fusca	19
Bucephala_clangula	Galloanserae	883	6.1642	Bucephala_clangula	19
Bucephala_islandica	Galloanserae	1020.5	6.03988	Bucephala_islandica	19
Bucephala_albeola	Galloanserae	390	4.2476	Bucephala_albeola	19
Mergellus_albellus	Galloanserae	725	4.4	Mergellus_albellus	19
Lophodytes_cucullatus	Galloanserae	666	4.77596	Lophodytes_cucullatus	19
Mergus_serrator	Galloanserae	1065	5.00388	Mergus_serrator	19
Mergus_merganser	Galloanserae	1529	5.03496	Mergus_merganser	19
Turnix_sylvaticus	Aequorlitornithes	42.25	0.6	Turnix_sylvaticus	19
Turnix_varius	Aequorlitornithes	88.25	1.07744	Turnix_varia	19
Jynx_torquilla	Coraciimorphae	40	0.97384	Jynx_torquilla	19
Sasia_abnormis	Coraciimorphae	9.2	0.60088	Sasia_abnormis	19
Melanerpes_lewis	Coraciimorphae	134	2.29992	Melanerpes_lewis	19
Melanerpes_erythrocephalus	Coraciimorphae	76.5	1.84408	Melanerpes_erythrocephalus	19
Melanerpes_formicivorus	Coraciimorphae	79	2.06164	Melanerpes_formicivorus	19
Melanerpes_carolinus	Coraciimorphae	60	2.23776	Melanerpes_carolinus	19
Melanerpes_aurifrons	Coraciimorphae	81.25	2.2792	Melanerpes_aurifrons	19
Sphyrapicus_varius	Coraciimorphae	51.5	1.3468	Sphyrapicus_varius	19
Sphyrapicus_nuchalis	Coraciimorphae	48.5	1.31572	Sphyrapicus_nuchalis	19
Campethera_nivosa	Coraciimorphae	39.5	1.63688	Campethera_nivosa	19
Dendropicos_fuscescens	Coraciimorphae	33	1.26392	Dendropicos_fuscescens	19
Dendrocopos_minor	Coraciimorphae	22.5	1.2	Dryobates_minor	19
Dendrocopos_medius	Coraciimorphae	67.5	2.3	Dendrocoptes_medius	19
Dendrocopos_major	Coraciimorphae	84	2.8	Dendrocopos_major	19
Picoides_scalaris	Coraciimorphae	34.5	1.42968	Dryobates_scalaris	19
Picoides_pubescens	Coraciimorphae	26.45	1.25356	Dryobates_pubescens	19
Picoides_borealis	Coraciimorphae	48	1.71976	Picoides_borealis	19
Picoides_villosus	Coraciimorphae	69.5	3.0562	Picoides_villosus	19
Picoides_tridactylus	Coraciimorphae	64.75	2.72468	Picoides_tridactylus	19
Picoides_arcticus	Coraciimorphae	74.5	3.2634	Picoides_arcticus	19
Piculus_flavigula	Coraciimorphae	53.5	1.68868	Piculus_flavigula	19
Colaptes_auratus	Coraciimorphae	135	3.17016	Colaptes_auratus	19
Dryocopus_pileatus	Coraciimorphae	285	7.0448	Dryocopus_pileatus	19
Dryocopus_martius	Coraciimorphae	310	7.7	Dryocopus_martius	19
Picus_viridis	Coraciimorphae	194	4.39167	Picus_viridis_karelini	19
Picus_canus	Coraciimorphae	145	3.81248	Picus_canus	19
Dinopium_javanense	Coraciimorphae	78.5	2.76612	Dinopium_javanense	19
Chrysocolaptes_lucidus	Coraciimorphae	142	4.921	Todiramphus_chloris_orii	19
Megalaima_virens	Coraciimorphae	229.5	2.2	Megalaima_virens	19
Megalaima_lineata	Coraciimorphae	160	2.08236	Megalaima_lineata	19
Pteroglossus_bailloni	Coraciimorphae	146	3.04584	Pteroglossus_bailloni	19
Ramphastos_sulfuratus	Coraciimorphae	411.154	5.03496	Ramphastos_sulfuratus	19
Ramphastos_vitellinus	Coraciimorphae	370	4.98316	Ramphastos_vitellinus	19
Ramphastos_toco	Coraciimorphae	680	6.36909	Ramphastos_toco	19
Malacoptila_panamensis	Coraciimorphae	39.5	1.1914	Malacoptila_panamensis	19
Tockus_erythrorhynchus	Coraciimorphae	158.5	3.65708	Tockus_erythrorhynchus	19
Tockus_alboterminatus	Coraciimorphae	238	4.5605	Tockus_alboterminatus	19
Tockus_nasutus	Coraciimorphae	202	4.1958	Tockus_nasutus	19
Buceros_bicornis	Coraciimorphae	2876.25	18.907	Buceros_bicornis	19
Aceros_undulatus	Coraciimorphae	2343.75	18.5	Rhyticeros_undulatus	19
Upupa_epops	Coraciimorphae	68	1.18748	Upupa_epops	19
Phoeniculus_purpureus	Coraciimorphae	74	2.0202	Phoeniculus_purpureus	19
Apaloderma_narina	Coraciimorphae	73	1.57472	Apaloderma_narina	19
Trogon_violaceus	Coraciimorphae	47.5	1.46076	Trogon_violaceus	19
Harpactes_erythrocephalus	Coraciimorphae	92.5	1.98912	Harpactes_erythrocephalus	19
Coracias_garrulus	Coraciimorphae	142.75	2.40352	Coracias	19
Coracias_caudatus	Coraciimorphae	111	2.13416	Coracias	19
Eurystomus_orientalis	Coraciimorphae	146.75	2.05128	Eurystomus_orientalis	19
Momotus_momota	Coraciimorphae	140	2.26884	Momotus_momota	19
Alcedo_atthis	Coraciimorphae	30.75	0.76664	Alcedo_atthis	19
Alcedo_azurea	Coraciimorphae	31.75	1.01528	Ceyx_azureus	19
Alcedo_cristata	Coraciimorphae	15.5	0.34	Corythornis_cristatus	19
Ceyx_pictus	Coraciimorphae	12.75	0.44548	Ispidina_picta	19
Dacelo_novaeguineae	Coraciimorphae	325	4.46516	Dacelo_novaeguineae	19
Dacelo_leachii	Coraciimorphae	300	4.38228	Dacelo_leachii	19
Dacelo_gaudichaud	Coraciimorphae	144.75	2.2274	Dacelo_gaudichaud	19
Halcyon_smyrnensis	Coraciimorphae	98.25	1.8	Halcyon_smyrnensis	19
Halcyon_leucocephala	Coraciimorphae	48	1.11888	Halcyon_leucocephala	19
Halcyon_senegalensis	Coraciimorphae	55	1.5022	Halcyon_senegalensis	19
Todiramphus_macleayii	Coraciimorphae	43	1.10852	Todiramphus_macleayii	19
Todiramphus_pyrrhopygius	Coraciimorphae	54.5	1.17068	Todiramphus_pyrrhopygius	19
Todiramphus_chloris	Coraciimorphae	73.75	1.4	Todiramphus_chloris_santoensis	19
Todiramphus_sanctus	Coraciimorphae	43.25	1.06708	Todiramphus_sanctus_eximius	19
Tanysiptera_galatea	Coraciimorphae	61.75	1.48148	Tanysiptera_galatea	19
Megaceryle_alcyon	Coraciimorphae	150.5	2.54856	Megaceryle_alcyon	19
Megaceryle_torquata	Coraciimorphae	295.75	3.69852	Megaceryle_torquata	19
Ceryle_rudis	Coraciimorphae	84.4	1.64724	Ceryle_rudis	19
Chloroceryle_americana	Coraciimorphae	39.25	0.95312	Chloroceryle_americana	19
Colius_striatus	Coraciimorphae	51.1	1.18104	Colius	19
Urocolius_macrourus	Coraciimorphae	45.5	1.036	Urocolius	19
Cuculus_canorus	Otidimorphormes	115	1.62652	Cuculus_canorus	19
Eudynamys_scolopaceus	Otidimorphormes	296.125	2.54856	Eudynamys_scolopaceus	19
Centropus_bengalensis	Otidimorphormes	164.989	2.35172	Centropus_bengalensis	19
Coccyzus_americanus	Otidimorphormes	63	1.21212	Coccyzus_americanus	19
Opisthocomus_hoazin	Opisthocomiformes	800	4.03004	Opisthocomus_hoazin	19
Probosciger_aterrimus	Psittaciformes	841	21.238	Probosciger_aterrimus	19
Calyptorhynchus baudinii	Psittaciformes	620	15.1567	Zanda_baudinii	19
Calyptorhynchus latirostris	Psittaciformes	612	14.763	Zanda_latirostris	19
Calyptorhynchus funereus	Psittaciformes	662.957	15.6229	Zanda_funerea	19
Calyptorhynchus_banksii	Psittaciformes	729.624	12.3802	Calyptorhynchus_banksii	19
Calyptorhynchus_lathami	Psittaciformes	437	10.1321	Calyptorhynchus_lathami	19
Callocephalon_fimbriatum	Psittaciformes	280	7.74928	Callocephalon_fimbriatum	19
Cacatua roseicapilla	Psittaciformes	328.637	6.66148	Eolophus_roseicapilla	19
Cacatua leadbeateri	Psittaciformes	399.704	8.77492	Lophochroa_leadbeateri	19
Cacatua_sulphurea	Psittaciformes	350	9.96632	Cacatua_sulphurea	19
Cacatua_galerita	Psittaciformes	895	14.7526	Cacatua_galerita	19
Cacatua_moluccensis	Psittaciformes	850	16.1927	Cacatua_moluccensis	19
Cacatua_sanguinea	Psittaciformes	505	9.23076	Cacatua_sanguinea	19
Cacatua_pastinator	Psittaciformes	650	11.3856	Cacatua_pastinator	19
Nymphicus_hollandicus	Psittaciformes	90	2.47604	Nymphicus_hollandicus	19
Pseudeos_fuscata	Psittaciformes	154.5	4.3512	Pseudeos_fuscata	19
Trichoglossus_haematodus	Psittaciformes	123.507	3.79176	Trichoglossus_haematodus	19
Trichoglossus_chlorolepidotus	Psittaciformes	78.75	3.1598	Trichoglossus_chlorolepidotus	19
Psitteuteles_versicolor	Psittaciformes	56.5	2.072	Psitteuteles_versicolor	19
Glossopsitta_concinna	Psittaciformes	58.5	2.97332	Glossopsitta_concinna	19
Nestor_notabilis	Psittaciformes	922	14.9184	Nestor_notabilis	19
Nestor_meridionalis	Psittaciformes	550	11.484	Nestor_meridionalis	19
Cyclopsitta_diophthalma	Psittaciformes	40.5	1.70063	Cyclopsitta_diophthalma	19
Alisterus_scapularis	Psittaciformes	232.5	4.64128	Alisterus_scapularis	19
Aprosmictus_erythropterus	Psittaciformes	136	3.9886	Aprosmictus_erythropterus	19
Polytelis_anthopeplus	Psittaciformes	170	3.9886	Polytelis_anthopeplus	19
Polytelis_alexandrae	Psittaciformes	104	2.67288	Polytelis_alexandrae	19
Purpureicephalus_spurius	Psittaciformes	127	3.61564	Purpureicephalus_spurius	19
Barnardius_zonarius	Psittaciformes	140	4.05076	Barnardius_zonarius	19
Platycercus_caledonicus	Psittaciformes	127.5	3.76068	Platycercus_caledonicus	19
Platycercus_elegans	Psittaciformes	140.5	3.79114	Platycercus_elegans	19
Platycercus_venustus	Psittaciformes	89.6632	2.65216	Platycercus_venustus	19
Platycercus_adscitus	Psittaciformes	137.5	3.17016	Platycercus_adscitus	19
Platycercus_eximius	Psittaciformes	105	3.11836	Platycercus_eximius	19
Platycercus_icterotis	Psittaciformes	66	2.46568	Platycercus_icterotis	19
Northiella_haematogaster	Psittaciformes	89.5	2.4864	Northiella_haematogaster	19
Psephotus_haematonotus	Psittaciformes	62	2.04092	Psephotus_haematonotus	19
Psephotus varius	Psittaciformes	61.5	1.85444	Psephotellus_varius	19
Psephotus dissimilis	Psittaciformes	55	1.80264	Psephotellus_dissimilis	19
Psephotus chrysopterygius	Psittaciformes	46.8	1.4504	Psephotellus_chrysopterygius	19
Cyanoramphus_unicolor	Psittaciformes	141.34	4.17508	Cyanoramphus_unicolor	19
Cyanoramphus_novaezelandiae	Psittaciformes	81.5	2.331	Cyanoramphus_novaezelandiae	19
Cyanoramphus_auriceps	Psittaciformes	49.45	2.88008	Cyanoramphus_auriceps	19
Neopsephotus_bourkii	Psittaciformes	39	1.295	Neopsephotus_bourkii	19
Neophema_chrysostoma	Psittaciformes	52.5	1.59544	Neophema_chrysostoma	19
Neophema_elegans	Psittaciformes	46.5	1.32608	Neophema_elegans	19
Neophema_petrophila	Psittaciformes	50.5	1.7612	Neophema_petrophila	19
Neophema_pulchella	Psittaciformes	40.5	1.33644	Neophema_pulchella	19
Neophema_splendida	Psittaciformes	40	1.32608	Neophema_splendida	19
Lathamus_discolor	Psittaciformes	62	2.45532	Lathamus_discolor	19
Melopsittacus_undulatus	Psittaciformes	27.5	1.554	Melopsittacus_undulatus	19
Pezoporus_wallicus	Psittaciformes	130	2.75576	Pezoporus_wallicus	19
Psittacus_erithacus	Psittaciformes	446	9.51048	Psittacus_erithacus	19
Poicephalus_robustus	Psittaciformes	313	8.50556	Poicephalus_robustus_robustus	19
Poicephalus_senegalus	Psittaciformes	140.5	4.87956	Poicephalus_senegalus	19
Poicephalus_meyeri	Psittaciformes	118.214	4.56876	Poicephalus_meyeri_matschiei	19
Poicephalus_cryptoxanthus	Psittaciformes	138.5	4.8174	Poicephalus_cryptoxanthus	19
Agapornis_canus	Psittaciformes	28	1.1914	Agapornis_canus	19
Agapornis_taranta	Psittaciformes	57.5	2.05128	Agapornis_taranta	19
Agapornis_roseicollis	Psittaciformes	53	1.92696	Agapornis_roseicollis	19
Agapornis_fischeri	Psittaciformes	50	2.0202	Agapornis_fischeri	19
Agapornis_lilianae	Psittaciformes	32.5	1.58508	Agapornis_lilianae	19
Agapornis_nigrigenis	Psittaciformes	40.5	1.9684	Agapornis_nigrigenis	19
Psittacula_eupatria	Psittaciformes	228	5.73944	Psittacula_eupatria_siamensis	19
Psittacula_krameri	Psittaciformes	119	4.0404	Psittacula_krameri_borealis	19
Psittacula_cyanocephala	Psittaciformes	70.5	2.61765	Psittacula_cyanocephala	19
Ara_ararauna	Psittaciformes	1125	18.7309	Ara_ararauna	19
Ara_macao	Psittaciformes	1015	18.5755	Ara_macao	19
Ara_chloropterus	Psittaciformes	1214	21.6317	Ara_chloropterus	19
Ara_severus	Psittaciformes	343	10.4118	Ara_severus	19
Aratinga_solstitialis	Psittaciformes	120.5	4.7138	Aratinga_solstitialis	19
Aratinga canicularis	Psittaciformes	74	3.37736	Eupsittula_canicularis	19
Aratinga pertinax	Psittaciformes	89	3.61564	Eupsittula_pertinax	19
Rhynchopsitta_pachyrhyncha	Psittaciformes	324.586	11.6032	Rhynchopsitta_pachyrhyncha	19
Myiopsitta_monachus	Psittaciformes	110	4.22688	Myiopsitta_monachus	19
Bolborhynchus_lineola	Psittaciformes	50.5	2.15488	Bolborhynchus_lineola	19
Forpus_passerinus	Psittaciformes	24	1.1396	Forpus_passerinus_cyanophanes	19
Brotogeris_versicolurus	Psittaciformes	72.2	2.47604	Brotogeris_versicolurus	19
Pionus_menstruus	Psittaciformes	252	5.9052	Pionus_menstruus_rubrigularis	19
Amazona_viridigenalis	Psittaciformes	294	7.13804	Amazona_viridigenalis	19
Amazona_finschi	Psittaciformes	297	7.92	Amazona_finschi	19
Amazona_aestiva	Psittaciformes	400	8.53664	Amazona_aestiva	19
Amazona_ochrocephala	Psittaciformes	437.5	8.95104	Amazona_ochrocephala	19
Amazona_amazonica	Psittaciformes	383.5	8.58844	Amazona_amazonica	19
Amazona_farinosa	Psittaciformes	650.5	10.505	Amazona_farinosa	19
Deroptyus_accipitrinus	Psittaciformes	246	8.01864	Deroptyus_accipitrinus	19
Streptoprocne_zonaris	Strisores	104	1.53328	Streptoprocne_zonaris	19
Collocalia_esculenta	Strisores	9.5	0.2072	Collocalia_esculenta	19
Hirundapus_caudacutus	Strisores	120.5	1.33644	Hirundapus_caudacutus	19
Cypsiurus_parvus	Strisores	14	0.3108	Cypsiurus_parvus	19
Tachymarptis_melba	Strisores	104	1.13	Tachymarptis_melba	19
Apus_apus	Strisores	44	0.69412	Apus_apus	19
Apus_pallidus	Strisores	42	0.74592	Apus_pallidus	19
Hemiprocne_mystacea	Strisores	67.5	1.1396	Hemiprocne	19
Glaucis_hirsutus	Strisores	6.75	0.259	Glaucis_hirsutus	19
Threnetes_ruckeri	Strisores	6.125	0.27972	Threnetes_ruckeri	19
Phaethornis_superciliosus	Strisores	5	0.26936	Phaethornis_superciliosus	19
Phaethornis_ruber	Strisores	2.5	0.167	Phaethornis_ruber	19
Campylopterus_largipennis	Strisores	8.75	0.32116	Campylopterus_largipennis	19
Florisuga_mellivora	Strisores	6.95	0.26936	Florisuga_mellivora	19
Colibri_coruscans	Strisores	7.6	0.24	Colibri_coruscans	19
Anthracothorax_viridigula	Strisores	6.2	0.275	Anthracothorax_viridigula	19
Eulampis_holosericeus	Strisores	5.975	0.24864	Eulampis_holosericeus	19
Chrysolampis_mosquitus	Strisores	4.5	0.185	Chrysolampis_mosquitus	19
Orthorhyncus_cristatus	Strisores	3.75	0.14504	Orthorhyncus_cristatus	19
Chlorostilbon_ricordii	Strisores	3.75	0.13468	Chlorostilbon_ricordii	19
Thalurania_furcata	Strisores	4.5	0.2072	Thalurania_furcata	19
Thalurania_glaucopis	Strisores	4.5	0.242	Thalurania_glaucopis	19
Trochilus_polytmus	Strisores	4.8	0.19684	Trochilus_polytmus	19
Amazilia_tzacatl	Strisores	5.35	0.22792	Amazilia_tzacatl	19
Adelomyia_melanogenys	Strisores	4.55	0.2026	Adelomyia_melanogenys	19
Ocreatus_underwoodii	Strisores	5.6	0.177	Ocreatus_underwoodii	19
Archilochus_colubris	Strisores	3.15	0.1554	Archilochus_colubris	19
Selasphorus_rufus	Strisores	3.4	0.16576	Selasphorus_rufus	19
Tauraco_persa	Otidimorphormes	306	3.367	Tauraco_persa	19
Tauraco_corythaix	Otidimorphormes	308	2.7972	Tauraco_corythaix	19
Tauraco_leucotis	Otidimorphormes	265	3.4706	Tauraco_leucotis	19
Tauraco_hartlaubi	Otidimorphormes	224	3.4706	Tauraco_hartlaubi	19
Musophaga_rossae	Otidimorphormes	406.75	4.2	Musophaga_rossae	19
Corythaixoides_concolor	Otidimorphormes	258	3.6	Corythaixoides_concolor	19
Tyto_tenebricosa	Strigiformes	806.25	13.1572	Tyto_tenebricosa_tenebricosa	19
Tyto_novaehollandiae	Strigiformes	756.25	8.77492	Tyto_novaehollandiae	19
Tyto_alba	Strigiformes	321	6.74436	Tyto_alba_alba	19
Tyto_capensis	Strigiformes	393	5.41828	Tyto_capensis	19
Otus_scops	Strigiformes	97.5	2.57964	Otus_scops	19
Otus_bakkamoena	Strigiformes	137.5	4.18544	Otus_bakkamoena	19
Megascops_asio	Strigiformes	180	5.08676	Megascops_asio	19
Megascops_choliba	Strigiformes	128.5	3.53276	Megascops_choliba	19
Bubo_virginianus	Strigiformes	1407.5	15.2603	Bubo_virginianus	19
Bubo_bubo	Strigiformes	2562.5	17.7052	Bubo_bubo	19
Bubo_scandiaca	Strigiformes	1732.5	16.4413	Bubo_scandiacus	19
Strix_aluco	Strigiformes	496.5	9.15686	Strix_aluco	19
Strix_uralensis	Strigiformes	830	11.6136	Strix_uralensis	19
Strix_nebulosa	Strigiformes	1150	15.1878	Strix_nebulosa	19
Strix_woodfordii	Strigiformes	286.25	5.698	Strix_woodfordii	19
Surnia_ulula	Strigiformes	312.25	7.74928	Surnia_ulula	19
Glaucidium_gnoma	Strigiformes	63.5	3.7296	Glaucidium_gnoma	19
Athene_noctua	Strigiformes	177.75	3.8332	Athene	19
Athene_cunicularia	Strigiformes	171.25	3.91608	Athene	19
Aegolius_funereus	Strigiformes	130	4.16472	Aegolius	19
Aegolius_acadicus	Strigiformes	87.5	3.48096	Aegolius	19
Ninox_rufa	Strigiformes	1090	8.73348	Ninox	19
Ninox_strenua	Strigiformes	1375	11.8518	Ninox	19
Ninox_connivens	Strigiformes	650	6.6304	Ninox	19
Ninox_boobook	Strigiformes	282.5	5.72908	Ninox	19
Ninox_novaeseelandiae	Strigiformes	163	5.72908	Ninox	19
Ninox_scutulata	Strigiformes	199.5	3.1	Ninox	19
Asio_otus	Strigiformes	305	5.50116	Asio_otus	19
Asio_flammeus	Strigiformes	357.5	5.4908	Asio_flammeus	19
Aegotheles_cristatus	Strisores	50	1.47112	Aegotheles	19
Podargus_strigoides	Strisores	430	5.03496	Podargus_strigoides	19
Steatornis_caripensis	Strisores	417.5	3.5468	Steatornis_caripensis	19
Nyctibius_griseus	Strisores	173.5	2.05128	Nyctibius_griseus	19
Eurostopodus_mystacalis	Strisores	140.75	1.37788	Eurostopodus	19
Caprimulgus_europaeus	Strisores	78.5	0.91168	Caprimulgus_europaeus	19
Caprimulgus_macrurus	Strisores	66.25	1.04636	Caprimulgus_macrurus	19
Columba_livia	Columbimorphes	267.5	2.26815	Columba_livia	19
Columba_leuconota	Columbimorphes	281	2.03056	Columba_leuconota	19
Columba_guinea	Columbimorphes	304.5	2.19632	Columba_guinea	19
Columba_oenas	Columbimorphes	311	2.12808	Columba_oenas	19
Columba_palumbus	Columbimorphes	487	2.6	Columba_palumbus	19
Columba_arquatrix	Columbimorphes	352.75	2.331	Columba_arquatrix	19
Patagioenas_leucocephala	Columbimorphes	246.5	1.80264	Patagioenas_leucocephala	19
Streptopelia_turtur	Columbimorphes	134.5	1.44004	Streptopelia_turtur	19
Streptopelia_orientalis	Columbimorphes	439	1.54364	Streptopelia_orientalis	19
Stigmatopelia_senegalensis	Columbimorphes	81.5	1.28464	Spilopelia_senegalensis	19
Streptopelia_tranquebarica	Columbimorphes	104	1.09816	Streptopelia_tranquebarica	19
Streptopelia_semitorquata	Columbimorphes	236	1.64724	Streptopelia_semitorquata	19
Streptopelia_decaocto	Columbimorphes	166.75	1.576	Streptopelia_decaocto	19
Turtur_tympanistria	Columbimorphes	68	1.0202	Turtur_tympanistria	19
Oena_capensis	Columbimorphes	41	0.63196	Oena_capensis	19
Chalcophaps_indica	Columbimorphes	134	1.295	Chalcophaps	19
Phaps_chalcoptera	Columbimorphes	332.5	1.84408	Phaps	19
Phaps_elegans	Columbimorphes	201.25	1.7094	Phaps	19
Phaps_histrionica	Columbimorphes	273.5	1.7094	Phaps	19
Ocyphaps_lophotes	Columbimorphes	200	1.7612	Ocyphaps_lophotes	19
Petrophassa_albipennis	Columbimorphes	140.167	1.1396	Petrophassa	19
Geopelia_striata	Columbimorphes	56.6	0.785842	Geopelia_striata	19
Leucosarcia_melanoleuca	Columbimorphes	415	2.49676	Leucosarcia_melanoleuca	19
Zenaida_macroura	Columbimorphes	134	1.23284	Zenaida_macroura	19
Zenaida_auriculata	Columbimorphes	104.25	1.23284	Zenaida_auriculata	19
Zenaida_aurita	Columbimorphes	148.5	1.5022	Zenaida_aurita	19
Zenaida_asiatica	Columbimorphes	156	1.5022	Zenaida_asiatica	19
Columbina_inca	Columbimorphes	44	0.75628	Columbina_inca	19
Columbina_passerina	Columbimorphes	32	0.66304	Columbina_passerina	19
Columbina_minuta	Columbimorphes	34	0.58016	Columbina_minuta	19
Columbina_talpacoti	Columbimorphes	45.625	0.74592	Columbina_talpacoti	19
Columbina_picui	Columbimorphes	52	0.777	Columbina_picui	19
Claravis_pretiosa	Columbimorphes	66.5	0.9324	Claravis_pretiosa	19
Leptotila_verreauxi	Columbimorphes	126.5	1.47112	Leptotila_verreauxi	19
Geotrygon_montana	Columbimorphes	121.5	1.18104	Geotrygon_montana	19
Caloenas_nicobarica	Columbimorphes	518.75	3.17016	Caloenas_nicobarica	19
Otidiphaps_nobilis	Columbimorphes	500	2.6936	Otidiphaps_nobilis	19
Treron_vernans	Columbimorphes	132.5	1.295	Treron_vernans	19
Ptilinopus_superbus	Columbimorphes	112.5	1.12924	Ptilinopus_superbus	19
Ptilinopus_regina	Columbimorphes	105	1.25356	Ptilinopus_regina	19
Ducula_aenea	Columbimorphes	504.5	3.17016	Ducula_aenea	19
Ducula_badia	Columbimorphes	622.5	3.1598	Ducula_badia	19
Ducula_bicolor	Columbimorphes	437.5	3.1598	Ducula_bicolor	19
Lopholaimus_antarcticus	Columbimorphes	537.5	2.80756	Lopholaimus	19
Hemiphaga_novaeseelandiae	Columbimorphes	700	3.07692	Hemiphaga_novaeseelandiae	19
Goura_cristata	Columbimorphes	2100	5.5	Goura_cristata	19
Eurypyga_helias	Aequorlitornithes	188.5	2.56928	Eurypyga_helias	19
Chlamydotis_undulata	Otidimorphormes	1975	5.5	Chlamydotis_undulata	19
Balearica_pavonina	Gruiformes	3500	13.3437	Balearica_pavonina	19
Grus_leucogeranus	Gruiformes	6083	20.5	Grus_leucogeranus	19
Grus antigone	Gruiformes	5857.29	20.7822	Antigone_antigone	19
Grus rubicunda	Gruiformes	6500	18.3268	Antigone_rubicunda	19
Grus canadensis	Gruiformes	4300	15.3535	Antigone_canadensis	19
Grus_virgo	Gruiformes	2417	10.5983	Grus_virgo	19
Grus_paradisea	Gruiformes	5100	13.7788	Grus_paradisea	19
Grus_grus	Gruiformes	5500	17.6	Grus_grus	19
Grus_japonensis	Gruiformes	8786	20.7	Grus_japonensis	19
Aramus_guarauna	Gruiformes	1180	6.85832	Aramus_guarauna	19
Heliornis_fulica	Gruiformes	135	1.4	Heliornis_fulica	19
Psophia_leucoptera	Gruiformes	1300	5.2	Psophia_leucoptera	19
Cariama_cristata	Falconiformes	1500	11.5514	Cariama_cristata	19
Chunga_burmeisteri	Falconiformes	1200	7.5	Chunga_burmeisteri	19
Rhynochetos_jubatus	Aequorlitornithes	900	6.9412	Rhynochetos_jubatus	19
Coturnicops_noveboracensis	Gruiformes	55.5	0.76664	Coturnicops_noveboracensis	19
Gallirallus_australis	Gruiformes	880.5	5.29396	Gallirallus_australis	19
Gallirallus owstoni	Gruiformes	230.25	2.2274	Hypotaenidia_owstoni	19
Rallus_longirostris	Gruiformes	299.75	2.47604	Rallus_longirostris	19
Rallus_aquaticus	Gruiformes	122.5	1.79228	Rallus_aquaticus	19
Lewinia_pectoralis	Gruiformes	87.75	1.38824	Lewinia_pectoralis	19
Crex_crex	Gruiformes	158.75	1.42968	Crex_crex	19
Aramides_cajanea	Gruiformes	408	4.13364	Aramides_cajaneus	19
Amaurornis_phoenicurus	Gruiformes	230.5	2.42424	Amaurornis_phoenicurus	19
Amaurornis_flavirostra	Gruiformes	94	1.52292	Amaurornis_flavirostra	19
Porzana_pusilla	Gruiformes	35	0.777	Porzana_pusilla	19
Porzana_porzana	Gruiformes	102	1.2	Porzana_porzana	19
Porzana_fluminea	Gruiformes	59	1.06708	Porzana_fluminea	19
Porzana_carolina	Gruiformes	88.5	1.20176	Porzana_carolina	19
Pardirallus_maculatus	Gruiformes	171.75	1.95804	Pardirallus_maculatus	19
Gallicrex_cinerea	Gruiformes	396	2.65216	Gallicrex_cinerea	19
Porphyrio_porphyrio	Gruiformes	795	4.8692	Porphyrio_porphyrio	19
Porphyrio_hochstetteri	Gruiformes	2470	8.7024	Porphyrio_hochstetteri	19
Gallinula_chloropus	Gruiformes	324.71	2.4864	Gallinula_chloropus	19
Gallinula_tenebrosa	Gruiformes	528	2.80756	Gallinula_tenebrosa	19
Gallinula_mortierii	Gruiformes	400	4.2	Tribonyx_mortierii	19
Fulica_atra	Gruiformes	892.5	2.9526	Fulica_atra	19
Fulica_americana	Gruiformes	619.75	3.03548	Fulica_americana	19
Monias_benschi	Columbimorphes	140	2.072	Monias_benschi	19
Syrrhaptes_paradoxus	Columbimorphes	275	1.6	Syrrhaptes_paradoxus	19
Thinocorus_orbignyianus	Aequorlitornithes	125	1.2	Thinocorus_orbignyianus	19
Pedionomus_torquatus	Aequorlitornithes	67.5	0.79772	Pedionomus_torquatus	19
Scolopax_rusticola	Aequorlitornithes	282	2.55805	Scolopax	19
Scolopax_minor	Aequorlitornithes	191.25	2.09272	Scolopax	19
Gallinago_stenura	Aequorlitornithes	127	1.554	Gallinago_stenura	19
Gallinago_media	Aequorlitornithes	200	1.95888	Gallinago_media	19
Gallinago_gallinago	Aequorlitornithes	126.5	1.46076	Gallinago_gallinago	19
Lymnocryptes_minimus	Aequorlitornithes	67	1.00151	Lymnocryptes_minimus	19
Limosa_limosa	Aequorlitornithes	336	2.9	Limosa_limosa	19
Limosa_lapponica	Aequorlitornithes	370.5	2.86972	Limosa_lapponica	19
Numenius_phaeopus	Aequorlitornithes	433.25	3.24268	Numenius_phaeopus	19
Numenius_arquata	Aequorlitornithes	813.75	4.53178	Numenius_arquata	19
Bartramia_longicauda	Aequorlitornithes	162	1.3468	Bartramia_longicauda	19
Tringa_erythropus	Aequorlitornithes	163.5	1.8	Tringa_erythropus	19
Tringa_totanus	Aequorlitornithes	120	1.59498	Tringa_totanus	19
Tringa_stagnatilis	Aequorlitornithes	81.5	1.05672	Tringa_stagnatilis	19
Tringa_nebularia	Aequorlitornithes	207.5	2.01212	Tringa_nebularia	19
Tringa_melanoleuca	Aequorlitornithes	173	1.85444	Tringa_melanoleuca	19
Tringa_flavipes	Aequorlitornithes	81	1.10852	Tringa_flavipes	19
Tringa_solitaria	Aequorlitornithes	53.5	0.84952	Tringa_solitaria	19
Tringa_ochropus	Aequorlitornithes	86	1.21512	Tringa_ochropus	19
Tringa_glareola	Aequorlitornithes	66	1.07744	Tringa_glareola	19
Xenus_cinereus	Aequorlitornithes	88	1.06708	Xenus_cinereus	19
Actitis_hypoleucos	Aequorlitornithes	58.5	0.8	Actitis_hypoleucos	19
Actitis_macularius	Aequorlitornithes	41.5	0.679091	Actitis_macularius	19
Heteroscelus_brevipes	Aequorlitornithes	121	1.38824	Tringa_brevipes	19
Heteroscelus_incanus	Aequorlitornithes	142.5	1.29175	Tringa_incana	19
Catoptrophorus_semipalmatus	Aequorlitornithes	274	2.41388	Tringa_semipalmata	19
Arenaria_interpres	Aequorlitornithes	137	1.38824	Arenaria_interpres	19
Limnodromus_scolopaceus	Aequorlitornithes	112.5	1.41932	Limnodromus_scolopaceus	19
Calidris_canutus	Aequorlitornithes	152.5	1.36752	Calidris_canutus	19
Calidris_mauri	Aequorlitornithes	30	0.659932	Calidris_mauri	19
Calidris_minuta	Aequorlitornithes	30.5	0.54908	Calidris_minuta	19
Calidris_minutilla	Aequorlitornithes	25.75	0.5698	Calidris_minutilla	19
Calidris_fuscicollis	Aequorlitornithes	45	0.80808	Calidris_fuscicollis	19
Calidris_melanotos	Aequorlitornithes	74.75	1.05672	Calidris_melanotos	19
Calidris_maritima	Aequorlitornithes	77.75	1.09	Calidris_maritima	19
Calidris_alpina	Aequorlitornithes	59	1.036	Calidris_alpina	19
Calidris_himantopus	Aequorlitornithes	54	0.95312	Calidris_himantopus	19
Tryngites_subruficollis	Aequorlitornithes	74.25	1.06708	Tryngites	19
Limicola_falcinellus	Aequorlitornithes	48	0.74592	Limicola_falcinellus	19
Philomachus_pugnax	Aequorlitornithes	156	1.61616	Philomachus	19
Phalaropus_lobatus	Aequorlitornithes	34	0.4662	Phalaropus_lobatus	19
Phalaropus_fulicarius	Aequorlitornithes	57	0.58016	Phalaropus_fulicarius	19
Rostratula_benghalensis	Aequorlitornithes	145	1.47112	Rostratula_benghalensis	19
Actophilornis_africanus	Aequorlitornithes	199	1.5	Actophilornis_africanus	19
Irediparra_gallinacea	Aequorlitornithes	115.5	1.17068	Irediparra	19
Hydrophasianus_chirurgus	Aequorlitornithes	178.5	1.4504	Hydrophasianus	19
Jacana_spinosa	Aequorlitornithes	126	1.42968	Jacana	19
Chionis_minor	Aequorlitornithes	531.158	3.5806	Chionis_minor	19
Burhinus_capensis	Aequorlitornithes	492.5	3.8	Burhinus_capensis	19
Burhinus_grallarius	Aequorlitornithes	647.5	4.46516	Burhinus_grallarius	19
Haematopus_ostralegus	Aequorlitornithes	623.75	4.31745	Haematopus_ostralegus	19
Haematopus bachmani	Aequorlitornithes	642.75	4.68272	Haematopus_ater	19
Haematopus_palliatus	Aequorlitornithes	602.5	4.68272	Haematopus_palliatus	19
Haematopus_ater	Aequorlitornithes	646.5	5.3354	Haematopus_ater	19
Cladorhynchus_leucocephalus	Aequorlitornithes	240	1.66796	Cladorhynchus	19
Recurvirostra_avosetta	Aequorlitornithes	311	1.89588	Recurvirostra	19
Recurvirostra_americana	Aequorlitornithes	307	2.1756	Recurvirostra	19
Recurvirostra_novaehollandiae	Aequorlitornithes	330	2.06164	Recurvirostra	19
Pluvialis_apricaria	Aequorlitornithes	234.5	2.31028	Pluvialis_apricaria	19
Pluvialis_fulva	Aequorlitornithes	146	1.83372	Pluvialis_fulva	19
Pluvialis_dominica	Aequorlitornithes	158	1.88552	Pluvialis_dominica	19
Pluvialis_squatarola	Aequorlitornithes	247	2.65216	Pluvialis_squatarola	19
Charadrius_hiaticula	Aequorlitornithes	60	1.2	Charadrius_hiaticula	19
Charadrius_semipalmatus	Aequorlitornithes	48.5	0.99456	Charadrius_semipalmatus	19
Charadrius_dubius	Aequorlitornithes	39.5	1	Charadrius_dubius	19
Charadrius_wilsonia	Aequorlitornithes	55	1.09816	Charadrius_wilsonia	19
Charadrius_vociferus	Aequorlitornithes	82.5	1.16032	Charadrius_vociferus	19
Charadrius_pecuarius	Aequorlitornithes	40	0.84952	Charadrius_pecuarius	19
Charadrius_melodus	Aequorlitornithes	53.5	1.02046	Charadrius_melodus	19
Charadrius_alexandrinus	Aequorlitornithes	44	0.938218	Charadrius_alexandrinus	19
Charadrius_ruficapillus	Aequorlitornithes	40.5	0.84952	Charadrius_ruficapillus	19
Charadrius_collaris	Aequorlitornithes	28.5	0.79772	Charadrius_collaris	19
Charadrius_bicinctus	Aequorlitornithes	61.5	1.14996	Charadrius_bicinctus	19
Charadrius_falklandicus	Aequorlitornithes	65	1.14996	Charadrius_falklandicus	19
Charadrius_mongolus	Aequorlitornithes	74.5	1.17068	Charadrius_mongolus	19
Charadrius_leschenaultii	Aequorlitornithes	88	1.30536	Charadrius_leschenaultii	19
Charadrius_modestus	Aequorlitornithes	82.5	1.28464	Charadrius_modestus	19
Charadrius australis	Aequorlitornithes	85.5	1.1914	Peltohyas_australis	19
Elseyornis_melanops	Aequorlitornithes	34.5	0.87024	Elseyornis_melanops	19
Vanellus_vanellus	Aequorlitornithes	229	2.20605	Vanellus_vanellus	19
Vanellus_miles	Aequorlitornithes	335	2.9526	Vanellus_miles	19
Vanellus_chilensis	Aequorlitornithes	327	2.55	Vanellus_chilensis	19
Dromas_ardeola	Aequorlitornithes	277.5	3.9	Dromas	19
Rhinoptilus_chalcopterus	Aequorlitornithes	144.5	1.5	Rhinoptilus	19
Cursorius_cursor	Aequorlitornithes	110.5	1.49184	Cursorius	19
Cursorius_temminckii	Aequorlitornithes	72	1.3	Cursorius	19
Stiltia_isabella	Aequorlitornithes	65	1.0878	Stiltia_isabella	19
Stercorarius_longicaudus	Aequorlitornithes	290	3.06656	Stercorarius_longicaudus	19
Stercorarius_parasiticus	Aequorlitornithes	470	4.03004	Stercorarius_parasiticus	19
Stercorarius_pomarinus	Aequorlitornithes	700	4.96244	Stercorarius_pomarinus	19
Catharacta_skua	Aequorlitornithes	1400	7.77	Stercorarius_skua	19
Rynchops_niger	Aequorlitornithes	295.24	2.65337	Rynchops_niger	19
Larus_canus	Aequorlitornithes	421	4.13478	Larus_canus	19
Larus_marinus	Aequorlitornithes	1853.5	8.32514	Larus_marinus	19
Larus_dominicanus	Aequorlitornithes	1117.5	6.84796	Larus_dominicanus	19
Larus_glaucescens	Aequorlitornithes	1075	7.89432	Larus_glaucescens	19
Larus_glaucoides	Aequorlitornithes	710	7.5	Larus_glaucoides	19
Larus_argentatus	Aequorlitornithes	1110	6.93084	Larus_argentatus	19
Larus_novaehollandiae	Aequorlitornithes	305	3.23232	Chroicocephalus_novaehollandiae	19
Larus_ridibundus	Aequorlitornithes	260	3.1598	Chroicocephalus_ridibundus	19
Larus_philadelphia	Aequorlitornithes	200	2.3755	Larus_philadelphia	19
Larus_atricilla	Aequorlitornithes	320	3.22486	Leucophaeus_atricilla	19
Larus_minutus	Aequorlitornithes	125	1.68122	Hydrocoloeus_minutus	19
Pagophila_eburnea	Aequorlitornithes	610	5.00388	Pagophila_eburnea	19
Rhodostethia_rosea	Aequorlitornithes	185	2.2274	Rhodostethia	19
Xema_sabini	Aequorlitornithes	180	2.28956	Xema	19
Rissa_tridactyla	Aequorlitornithes	408.5	4.46516	Rissa_tridactyla	19
Sterna_caspia	Aequorlitornithes	645	4.85884	Hydroprogne_caspia	19
Sterna_maxima	Aequorlitornithes	350	3.97824	Thalasseus_maximus	19
Sterna_bergii	Aequorlitornithes	360	3.48096	Thalasseus_bergii	19
Sterna_sandvicensis	Aequorlitornithes	201	2.58832	Thalasseus_sandvicensis_acuflavidus	19
Sterna_dougallii	Aequorlitornithes	113	1.58508	Sterna_dougallii	19
Sterna_sumatrana	Aequorlitornithes	99	1.48573	Sterna_sumatrana	19
Sterna_hirundo	Aequorlitornithes	116	1.94768	Sterna_hirundo	19
Sterna_paradisaea	Aequorlitornithes	106.5	1.6058	Sterna_paradisaea	19
Sterna_vittata	Aequorlitornithes	165	2.08236	Sterna_vittata	19
Sterna_forsteri	Aequorlitornithes	149	2.04092	Sterna_forsteri	19
Sterna_trudeaui	Aequorlitornithes	153	2.15488	Sterna_trudeaui	19
Sterna_albifrons	Aequorlitornithes	55	1.0367	Sternula_albifrons	19
Sterna_aleutica	Aequorlitornithes	120	1.78192	Onychoprion_aleuticus	19
Sterna_lunata	Aequorlitornithes	146	2.11344	Onychoprion_lunatus	19
Sterna_anaethetus	Aequorlitornithes	122.5	2.03056	Onychoprion_anaethetus	19
Sterna_fuscata	Aequorlitornithes	193.5	2.40352	Onychoprion_fuscatus	19
Chlidonias_hybrida	Aequorlitornithes	80.5	1.53328	Chlidonias_hybrida	19
Chlidonias_leucopterus	Aequorlitornithes	60.5	1.4504	Chlidonias_leucopterus	19
Anous_stolidus	Aequorlitornithes	211	2.31028	Anous_stolidus	19
Anous_minutus	Aequorlitornithes	121	1.56436	Anous_minutus	19
Procelsterna_cerulea	Aequorlitornithes	55	1.16032	Anous_ceruleus	19
Gygis_alba	Aequorlitornithes	115.5	1.99948	Gygis_alba	19
Alle_alle	Aequorlitornithes	166	2.1756	Alle_alle	19
Uria_aalge	Aequorlitornithes	994.5	5.93628	Uria_aalge	19
Uria_lomvia	Aequorlitornithes	945	5.4908	Uria_lomvia	19
Alca_torda	Aequorlitornithes	707	5.57368	Alca_torda	19
Cepphus_grylle	Aequorlitornithes	500	3.73996	Cepphus_grylle	19
Cepphus_columba	Aequorlitornithes	500	4.0404	Cepphus_columba	19
Brachyramphus_marmoratus	Aequorlitornithes	232.5	2.4346	Brachyramphus_marmoratus	19
Synthliboramphus_antiquus	Aequorlitornithes	213	2.51748	Synthliboramphus_antiquus	19
Ptychoramphus_aleuticus	Aequorlitornithes	175	2.13416	Ptychoramphus_aleuticus	19
Aethia_cristatella	Aequorlitornithes	260	2.55892	Aethia_cristatella	19
Aethia_pusilla	Aequorlitornithes	85	1.53328	Aethia_pusilla	19
Cerorhinca_monocerata	Aequorlitornithes	533	4.79668	Cerorhinca_monocerata	19
Fratercula_arctica	Aequorlitornithes	460	4.1958	Fratercula_arctica	19
Fratercula_corniculata	Aequorlitornithes	612	5.37684	Fratercula_corniculata	19
Fratercula_cirrhata	Aequorlitornithes	773	6.12276	Fratercula_cirrhata	19
Pandion_haliaetus	Accipitriformes	1400	9.71768	Pandion_haliaetus	19
Pernis_apivorus	Accipitriformes	745	7.2	Pernis	19
Elanus_axillaris	Accipitriformes	273	3.49132	Elanus	19
Rostrhamus_sociabilis	Accipitriformes	376.5	5.27324	Rostrhamus_sociabilis	19
Ictinia_mississippiensis	Accipitriformes	305	3.82284	Ictinia_mississippiensis	19
Milvus_milvus	Accipitriformes	989	8	Milvus_milvus	19
Milvus_migrans	Accipitriformes	754	6.02952	Milvus_migrans	19
Haliaeetus_albicilla	Accipitriformes	4800	19.684	Haliaeetus_albicilla	19
Haliaeetus_leucocephalus	Accipitriformes	4650	18.6894	Haliaeetus_leucocephalus	19
Gypaetus_barbatus	Accipitriformes	5800	23.9501	Gypaetus_barbatus	19
Neophron_percnopterus	Accipitriformes	1900	11	Neophron_percnopterus	19
Gyps_africanus	Accipitriformes	5675	18.907	Gyps	19
Gyps_himalayensis	Accipitriformes	10000	28	Gyps	19
Gyps_fulvus	Accipitriformes	8500	26	Gyps	19
Gyps_coprotheres	Accipitriformes	8985	19	Gyps	19
Aegypius_monachus	Accipitriformes	9750	27.6934	Aegypius_monachus	19
Circaetus_gallicus	Accipitriformes	1600	13.468	Circaetus_gallicus	19
Spilornis_cheela	Accipitriformes	1110	8	Spilornis_cheela	19
Circus_aeruginosus	Accipitriformes	603	5.76653	Circus_aeruginosus_aeruginosus	19
Circus_cyaneus	Accipitriformes	440	4.95208	Circus_cyaneus	19
Accipiter_brevipes	Accipitriformes	184.411	3.3	Accipiter_brevipes	19
Accipiter_nisus	Accipitriformes	208.25	2.95691	Accipiter_nisus	19
Accipiter_gentilis	Accipitriformes	1004	8.16368	Accipiter_gentilis	19
Geranospiza_caerulescens	Accipitriformes	196.782	5.8016	Geranospiza_caerulescens	19
Leucopternis albicollis	Accipitriformes	703.75	8.1844	Pseudastur_albicollis	19
Buteogallus_anthracinus	Accipitriformes	996	7.42812	Buteogallus_anthracinus	19
Buteogallus_urubitinga	Accipitriformes	999.75	10.5361	Buteogallus_urubitinga	19
Buteogallus_meridionalis	Accipitriformes	947	8.12224	Buteogallus_meridionalis	19
Parabuteo_unicinctus	Accipitriformes	883	8.26728	Parabuteo_unicinctus	19
Busarellus_nigricollis	Accipitriformes	745.5	9.065	Busarellus_nigricollis	19
Buteo_lineatus	Accipitriformes	625.5	7.44884	Buteo_lineatus	19
Buteo_platypterus	Accipitriformes	412.5	5.30432	Buteo_platypterus	19
Buteo_swainsoni	Accipitriformes	412.5	7.62496	Buteo_swainsoni	19
Buteo albicaudatus	Accipitriformes	867	15	Geranoaetus_albicaudatus	19
Buteo_jamaicensis	Accipitriformes	1087.5	9.51048	Buteo_jamaicensis	19
Buteo_buteo	Accipitriformes	924.25	8.22584	Buteo_buteo	19
Buteo_rufinus	Accipitriformes	1144	9.842	Buteo_rufinus	19
Buteo_regalis	Accipitriformes	1505	9.842	Buteo_regalis	19
Buteo_lagopus	Accipitriformes	1105	9.5312	Buteo_lagopus	19
Aquila pomarina	Accipitriformes	1550	11.3	Clanga_pomarina	19
Aquila clanga	Accipitriformes	2000	11.8	Clanga_clanga	19
Aquila_heliaca	Accipitriformes	3490	15.5	Aquila_heliaca	19
Aquila_chrysaetos	Accipitriformes	4421.25	17.8088	Aquila_chrysaetos	19
Aquila_fasciatus	Accipitriformes	2000	10.878	Aquila_fasciata	19
Hieraaetus_morphnoides	Accipitriformes	833.75	8.09116	Hieraaetus_morphnoides	19
Sagittarius_serpentarius	Accipitriformes	3285	15.54	Sagittarius_serpentarius	19
Herpetotheres_cachinnans	Falconiformes	669.75	6.7858	Herpetotheres_cachinnans	19
Phalcoboenus_australis	Falconiformes	1187	10.878	Phalcoboenus_australis	19
Caracara_plancus	Falconiformes	893.5	10.4222	Caracara_plancus	19
Polihierax_semitorquatus	Falconiformes	60.5	1.52292	Polihierax_semitorquatus	19
Microhierax_erythrogenys	Falconiformes	44.5	1.4504	Microhierax_erythrogenys	19
Falco_berigora	Falconiformes	549	6.46464	Falco_berigora	19
Falco_naumanni	Falconiformes	152	2.80756	Falco_naumanni	19
Falco_tinnunculus	Falconiformes	214	4.00932	Falco_tinnunculus	19
Falco_cenchroides	Falconiformes	188	3.25304	Falco_cenchroides	19
Falco_sparverius	Falconiformes	118	2.57964	Falco_sparverius	19
Falco_rupicoloides	Falconiformes	257.5	3.9	Falco_rupicoloides	19
Falco_vespertinus	Falconiformes	163.5	2.7972	Falco_vespertinus	19
Falco_eleonorae	Falconiformes	369	4.18544	Falco_eleonorae	19
Falco_columbarius	Falconiformes	201	3.20124	Falco_columbarius	19
Falco_rufigularis	Falconiformes	168.75	3.29448	Falco_rufigularis	19
Falco_subbuteo	Falconiformes	211	3.71924	Falco_subbuteo	19
Falco_longipennis	Falconiformes	241.75	3.4706	Falco_longipennis	19
Falco_subniger	Falconiformes	707.5	6.734	Falco_subniger	19
Falco_biarmicus	Falconiformes	675	6.3	Falco_biarmicus	19
Falco_rusticolus	Falconiformes	1411	8	Falco_rusticolus	19
Falco_mexicanus	Falconiformes	706.25	7.10696	Falco_mexicanus	19
Falco_peregrinus	Falconiformes	1025	6.41284	Falco_peregrinus	19
Tachybaptus_ruficollis	Aequorlitornithes	178	1.7225	Tachybaptus	19
Tachybaptus_novaehollandiae	Aequorlitornithes	165	1.71976	Tachybaptus	19
Podilymbus_podiceps	Aequorlitornithes	398.5	3.27376	Podilymbus	19
Podiceps_grisegena	Aequorlitornithes	865.5	4.18544	Podiceps_grisegena	19
Podiceps_cristatus	Aequorlitornithes	1043	3.22196	Podiceps_cristatus	19
Podiceps_auritus	Aequorlitornithes	385	2.51748	Podiceps_auritus	19
Podiceps_nigricollis	Aequorlitornithes	357.5	1.75084	Podiceps_nigricollis	19
Phaethon_rubricauda	Aequorlitornithes	717.5	4.68272	Phaethon_rubricauda	19
Morus_bassanus	Aequorlitornithes	2950	19.2	Morus_bassanus	19
Morus_serrator	Aequorlitornithes	2350	5.00388	Morus_serrator	19
Sula_leucogaster	Aequorlitornithes	1137	9.36544	Sula_leucogaster	19
Anhinga_anhinga	Aequorlitornithes	1350	4.6	Anhinga	19
Anhinga_melanogaster	Aequorlitornithes	1436.5	4.72416	Anhinga	19
Phalacrocorax_africanus	Aequorlitornithes	682.5	4.69308	Phalacrocoracidae	19
Phalacrocorax_melanoleucos	Aequorlitornithes	693.5	5.53224	Phalacrocoracidae	19
Phalacrocorax_harrisi	Aequorlitornithes	3250	14.0689	Phalacrocoracidae	19
Phalacrocorax_fuscescens	Aequorlitornithes	1515	9.21004	Phalacrocoracidae	19
Phalacrocorax_brasilianus	Aequorlitornithes	1814	7.77	Phalacrocoracidae	19
Phalacrocorax_auritus	Aequorlitornithes	1885	7.587	Phalacrocoracidae	19
Phalacrocorax_varius	Aequorlitornithes	1750	9.54156	Phalacrocoracidae	19
Phalacrocorax_sulcirostris	Aequorlitornithes	865	5.84304	Phalacrocoracidae	19
Phalacrocorax_carbo	Aequorlitornithes	2360	10.8262	Phalacrocoracidae	19
Phalacrocorax_capensis	Aequorlitornithes	1230.5	10	Phalacrocoracidae	19
Phalacrocorax_atriceps	Aequorlitornithes	2566	14.1258	Phalacrocoracidae	19
Phalacrocorax_urile	Aequorlitornithes	2098	8.51592	Phalacrocoracidae	19
Tigrisoma_lineatum	Aequorlitornithes	813	7.10696	Tigrisoma_lineatum	19
Cochlearius_cochlearius	Aequorlitornithes	655.667	6.05992	Cochlearius	19
Ixobrychus_minutus	Aequorlitornithes	104.5	1.61216	Ixobrychus	19
Ixobrychus_exilis	Aequorlitornithes	86.3	1.32608	Ixobrychus	19
Ixobrychus_sturmii	Aequorlitornithes	142	3.7	Ixobrychus	19
Ixobrychus_flavicollis	Aequorlitornithes	360	2.6936	Ixobrychus	19
Botaurus_lentiginosus	Aequorlitornithes	471.5	4.68272	Botaurus	19
Botaurus_stellaris	Aequorlitornithes	1403.5	6.1	Botaurus	19
Botaurus_poiciloptilus	Aequorlitornithes	1166.5	6.0088	Botaurus	19
Nyctanassa_violacea	Aequorlitornithes	652	6.19528	Nyctanassa_violacea	19
Nycticorax_nycticorax	Aequorlitornithes	662.5	6.89976	Nycticorax_nycticorax	19
Egretta_novaehollandiae	Aequorlitornithes	550	4.05076	Egretta_novaehollandiae	19
Ardea_cinerea	Aequorlitornithes	1546.5	8.1325	Ardea_cinerea	19
Casmerodius_albus	Aequorlitornithes	1100	5.22144	Ardea_alba	19
Bubulcus_ibis	Aequorlitornithes	365	3.94716	Bubulcus_ibis	19
Ardeola_ralloides	Aequorlitornithes	250	2.4	Ardeola	19
Butorides_striata	Aequorlitornithes	192.5	2.56928	Butorides_striata	19
Phoenicopterus_ruber	Aequorlitornithes	3100	11.1888	Phoenicopterus	19
Phoeniconaias minor	Aequorlitornithes	2000	7.414	Phoenicopterus	19
Phoenicoparrus jamesi	Aequorlitornithes	2000	9.3	Phoenicopterus	19
Eudocimus_albus	Aequorlitornithes	880.571	6.58896	Eudocimus_albus	19
Eudocimus_ruber	Aequorlitornithes	646.286	8.5	Eudocimus_ruber	19
Plegadis_falcinellus	Aequorlitornithes	532.5	5.30432	Plegadis_falcinellus	19
Plegadis_chihi	Aequorlitornithes	618.119	5.22144	Plegadis_chihi	19
Threskiornis_aethiopicus	Aequorlitornithes	1500	9	Threskiornis	19
Threskiornis_melanocephalus	Aequorlitornithes	1573	9	Threskiornis	19
Threskiornis_molucca	Aequorlitornithes	1950	9	Threskiornis	19
Threskiornis_spinicollis	Aequorlitornithes	1300	8.71276	Threskiornis	19
Platalea_leucorodia	Aequorlitornithes	1545	11.1888	Platalea_leucorodia	19
Platalea_alba	Aequorlitornithes	1790	11.3455	Platalea_alba	19
Balaeniceps_rex	Aequorlitornithes	5554.4	23.1857	Balaeniceps_rex	19
Pelecanus_occidentalis	Aequorlitornithes	3438	21.5	Pelecanus_occidentalis	19
Coragyps_atratus	Accipitriformes	2160	12.4216	Coragyps_atratus	19
Cathartes_aura	Accipitriformes	1425	10.3393	Cathartes_aura	19
Gymnogyps_californianus	Accipitriformes	11000	28.231	Gymnogyps_californianus	19
Vultur_gryphus	Accipitriformes	13000	32.6962	Vultur_gryphus	19
Sarcoramphus_papa	Accipitriformes	3375	19.2282	Sarcoramphus_papa	19
Mycteria_americana	Aequorlitornithes	2500	15.4157	Mycteria_americana	19
Ciconia_nigra	Aequorlitornithes	3000	11.8	Ciconia_nigra	19
Ciconia_ciconia	Aequorlitornithes	3350	15.1981	Ciconia_ciconia	19
Ciconia_boyciana	Aequorlitornithes	4839.6	20.9	Ciconia_boyciana	19
Ephippiorhynchus_senegalensis	Aequorlitornithes	6000	20.7	Ephippiorhynchus_senegalensis	19
Leptoptilos_crumeniferus	Aequorlitornithes	6325	28.1481	Leptoptilos_crumeniferus	19
Fregata_magnificens	Aequorlitornithes	1343.5	9.2	Fregata	19
Fregata_minor	Aequorlitornithes	1326.25	9.56228	Fregata	19
Aptenodytes_patagonicus	Aequorlitornithes	12000	28.9044	Aptenodytes_patagonicus	19
Pygoscelis_papua	Aequorlitornithes	5950	18.5	Pygoscelis_papua	19
Pygoscelis_adeliae	Aequorlitornithes	4880	20.3678	Pygoscelis_adeliae	19
Eudyptes_chrysocome	Aequorlitornithes	2349.51	12.8671	Eudyptes_chrysocome_moseleyi	19
Eudyptes_chrysolophus	Aequorlitornithes	4457.56	13	Eudyptes_chrysolophus	19
Eudyptes_schlegeli	Aequorlitornithes	4250	19.166	Eudyptes_schlegeli	19
Eudyptula_minor	Aequorlitornithes	1000	7.62496	Eudyptula_minor	19
Spheniscus_demersus	Aequorlitornithes	3135	13.8	Spheniscus_demersus	19
Spheniscus_humboldti	Aequorlitornithes	4427.42	16.5553	Spheniscus_humboldti	19
Spheniscus_magellanicus	Aequorlitornithes	4120	17.3	Spheniscus_magellanicus	19
Gavia_stellata	Aequorlitornithes	1724	5.73944	Gavia_stellata	19
Gavia_arctica	Aequorlitornithes	2350	7.5	Gavia_arctica	19
Gavia_immer	Aequorlitornithes	3630	10.4636	Gavia_immer	19
Macronectes_giganteus	Aequorlitornithes	4400	18.5858	Macronectes_giganteus	19
Fulmarus_glacialis	Aequorlitornithes	767.5	6.55788	Fulmarus_glacialis	19
Fulmarus_glacialoides	Aequorlitornithes	800	7.72856	Fulmarus_glacialoides	19
Lugensa_brevirostris	Aequorlitornithes	344	4.41336	Aphrodroma_brevirostris	19
Procellaria_aequinoctialis	Aequorlitornithes	1220	9.31364	Procellaria_aequinoctialis	19
Procellaria_cinerea	Aequorlitornithes	1060	8.79564	Procellaria_cinerea	19
Calonectris_diomedea	Aequorlitornithes	645	5.09712	Calonectris_diomedea	19
Puffinus_pacificus	Aequorlitornithes	435	4.11292	Puffinus	19
Puffinus_griseus	Aequorlitornithes	814	5.50116	Puffinus	19
Puffinus_tenuirostris	Aequorlitornithes	640	4.662	Puffinus	19
Puffinus_gavia	Aequorlitornithes	325	3.02512	Puffinus	19
Pelecanoides_georgicus	Aequorlitornithes	120	1.52292	Pelecanoides	19
Pelecanoides_urinatrix	Aequorlitornithes	135.5	1.75084	Pelecanoides	19
Diomedea_exulans	Aequorlitornithes	8775	29.267	Diomedea_exulans	19
Phoebastria_nigripes	Aequorlitornithes	3200	16.3688	Phoebastria_nigripes	19
Thalassarche_melanophrys	Aequorlitornithes	4000	18.5237	Thalassarche_melanophris	19
Thalassarche_chrysostoma	Aequorlitornithes	3375	19.8394	Thalassarche_chrysostoma	19
Phoebetria_palpebrata	Aequorlitornithes	2950	17.5498	Phoebetria	19
Oceanites_oceanicus	Aequorlitornithes	39.5	0.73556	Oceanites_oceanicus	19
Pelagodroma_marina	Aequorlitornithes	60	1.00492	Pelagodroma_marina	19
Oceanodroma_leucorhoa	Aequorlitornithes	45	0.92204	Oceanodroma_leucorhoa	19
Pitta_sordida	Passeriformes	57	1.35716	Pitta_sordida	19
Pitta erythrogaster	Passeriformes	57.75	0.95	Erythropitta_erythrogaster_erythrogaster	19
Pitta_brachyura	Passeriformes	56.5	1.44004	Pitta_brachyura	19
Pitta_versicolor	Passeriformes	95	1.93732	Pitta_versicolor	19
Smithornis_capensis	Passeriformes	23.2	0.80808	Smithornis_capensis	19
Mionectes_oleagineus	Passeriformes	12.5	0.4662	Mionectes_oleagineus	19
Todirostrum_cinereum	Passeriformes	6.4037	0.32116	Todirostrum_cinereum	19
Platyrinchus_mystaceus	Passeriformes	10.05	0.4144	Platyrinchus_mystaceus	19
Onychorhynchus_coronatus	Passeriformes	17	0.48692	Onychorhynchus	19
Cnemotriccus_fuscatus	Passeriformes	11.9	0.47656	Cnemotriccus_fuscatus	19
Contopus_cooperi	Passeriformes	34.5	0.66304	Contopus_cooperi	19
Contopus_virens	Passeriformes	14	0.4662	Contopus_virens	19
Empidonax_virescens	Passeriformes	13.1	0.44548	Empidonax_virescens	19
Empidonax_minimus	Passeriformes	10.5	0.38332	Empidonax_minimus	19
Sayornis_phoebe	Passeriformes	18.3	0.61124	Sayornis_phoebe	19
Sayornis_saya	Passeriformes	20.9	0.63196	Sayornis_saya	19
Sayornis_nigricans	Passeriformes	18	0.50764	Sayornis_nigricans	19
Pyrocephalus_rubinus	Passeriformes	12.5	0.47656	Pyrocephalus_rubinus	19
Myiarchus_tuberculifer	Passeriformes	19.8	0.68376	Myiarchus_tuberculifer	19
Myiarchus_cinerascens	Passeriformes	27.5	0.79772	Myiarchus_cinerascens	19
Myiarchus_tyrannulus	Passeriformes	29.425	1.01528	Myiarchus_tyrannulus	19
Tyrannus_verticalis	Passeriformes	37.5	1.01528	Tyrannus_verticalis	19
Tyrannus_forficatus	Passeriformes	39.5	0.89096	Tyrannus_forficatus	19
Tyrannus_tyrannus	Passeriformes	41	0.9842	Tyrannus_tyrannus	19
Tyrannus_dominicensis	Passeriformes	45.5	1.036	Tyrannus_dominicensis	19
Myiozetetes_similis	Passeriformes	28	0.84952	Myiozetetes_similis	19
Legatus_leucophaius	Passeriformes	24.5	0.68376	Legatus_leucophaius	19
Pitangus_sulphuratus	Passeriformes	63.7872	1.3986	Pitangus_sulphuratus	19
Tityra_semifasciata	Passeriformes	79.3	1.94768	Tityra_semifasciata_fortis	19
Pyroderus_scutatus	Passeriformes	3934	4.45	Pyroderus_scutatus	19
Rupicola_peruvianus	Passeriformes	242.751	3.48096	Rupicola_peruvianus	19
Pipra mentalis	Passeriformes	15.5	0.61124	Ceratopipra_mentalis	19
Pipra erythrocephala	Passeriformes	13.45	0.50764	Ceratopipra_erythrocephala	19
Manacus_candei	Passeriformes	19.85	0.59052	Manacus_candei	19
Manacus_vitellinus	Passeriformes	18.2	0.64232	Manacus_vitellinus	19
Manacus_manacus	Passeriformes	16.75	0.61124	Manacus_manacus	19
Thamnophilus_punctatus	Passeriformes	20	0.97384	Thamnophilus_punctatus	19
Dysithamnus_mentalis	Passeriformes	12	0.7252	Dysithamnus_mentalis	19
Thamnomanes_caesius	Passeriformes	15.7	0.63196	Thamnomanes_caesius	19
Myrmotherula_axillaris	Passeriformes	8.15714	0.40404	Myrmotherula_axillaris	19
Cercomacra tyrannina	Passeriformes	16.3	0.76664	Cercomacroides_tyrannina	19
Hypocnemis_cantator	Passeriformes	12.27	0.65268	Hypocnemis_cantator	19
Myrmeciza_exsul	Passeriformes	26.5	1.06708	Myrmeciza	19
Myrmeciza_ferruginea	Passeriformes	26.1	0.84952	Myrmeciza	19
Furnarius_rufus	Passeriformes	48	1.37788	Furnarius_rufus	19
Synallaxis_brachyura	Passeriformes	18.5	0.89096	Synallaxis_brachyura	19
Anumbius_annumbi	Passeriformes	41.5	1.22248	Anumbius_annumbi	19
Automolus_ochrolaemus	Passeriformes	38	1.18104	Automolus_ochrolaemus_ochrolaemus	19
Dendrocincla_fuliginosa	Passeriformes	37.75	1.09816	Dendrocincla_fuliginosa_neglecta	19
Sittasomus_griseicapillus	Passeriformes	13	0.5698	Sittasomus_griseicapillus	19
Lepidocolaptes_souleyetii	Passeriformes	28	1.07744	Lepidocolaptes_souleyetii	19
Lepidocolaptes_affinis	Passeriformes	33	1.17068	Lepidocolaptes_affinis	19
Formicarius_analis	Passeriformes	58.75	1.3468	Formicarius_analis	19
Conopophaga_lineata	Passeriformes	21.5	0.7252	Conopophaga_lineata	19
Cormobates_leucophaea	Passeriformes	17	0.83916	Cormobates	19
Climacteris_erythrops	Passeriformes	21.9	0.91168	Climacteris	19
Climacteris_picumnus	Passeriformes	37	1.036	Climacteris	19
Climacteris_rufus	Passeriformes	32.9054	1.06708	Climacteris	19
Menura_novaehollandiae	Passeriformes	995	11.1059	Menura_novaehollandiae	19
Atrichornis_clamosus	Passeriformes	45	1.7612	Atrichornis_clamosus	19
Ailuroedus_melanotis	Passeriformes	176.143	4.40174	Ailuroedus_melanotis_melanotis	19
Ailuroedus_crassirostris	Passeriformes	206.5	4.15436	Ailuroedus_crassirostris	19
Ptilonorhynchus_violaceus	Passeriformes	218.566	4.88992	Ptilonorhynchus_violaceus	19
Malurus_melanocephalus	Passeriformes	7.9	0.4662	Malurus_melanocephalus	19
Malurus_leucopterus	Passeriformes	7.4	0.40404	Malurus_leucopterus	19
Malurus_cyaneus	Passeriformes	10.8	0.48692	Malurus_cyaneus	19
Malurus_splendens	Passeriformes	10.1	0.4662	Malurus_splendens	19
Malurus_lamberti	Passeriformes	8.1	0.47656	Malurus_lamberti_lamberti	19
Malurus_elegans	Passeriformes	9.6	0.59052	Malurus_elegans	19
Malurus_pulcherrimus	Passeriformes	7.9	0.43512	Malurus_pulcherrimus	19
Malurus_coronatus	Passeriformes	11.1	0.4921	Malurus_coronatus	19
Stipiturus_malachurus	Passeriformes	7.3	0.4144	Stipiturus_malachurus	19
Myzomela_sanguinolenta	Passeriformes	8.725	0.35224	Myzomela_sanguinolenta	19
Melilestes_megarhynchus	Passeriformes	44.075	1.31572	Melilestes_megarhynchus	19
Lichmera_indistincta	Passeriformes	10.225	0.52836	Lichmera_indistincta	19
Meliphaga_lewinii	Passeriformes	36.45	1.21212	Meliphaga_lewinii_lewinii	19
Lichenostomus_chrysops	Passeriformes	16.875	0.74592	Caligavis_chrysops	19
Lichenostomus_flavus	Passeriformes	22.6	0.73556	Stomiopera_flava	19
Lichenostomus_leucotis	Passeriformes	25.475	0.92204	Nesoptilotis_leucotis	19
Lichenostomus_melanops	Passeriformes	25.375	0.95312	Lichenostomus_melanops	19
Lichenostomus_fuscus	Passeriformes	17.175	0.75628	Ptilotula_fusca	19
Lichenostomus_ornatus	Passeriformes	17.85	0.777	Lichenostomus_ornatus	19
Lichenostomus_penicillatus	Passeriformes	19	0.85988	Ptilotula_penicillata	19
Melithreptus_albogularis	Passeriformes	11.125	0.65268	Melithreptus_albogularis	19
Melithreptus_brevirostris	Passeriformes	14.775	0.70448	Melithreptus_brevirostris	19
Philemon_citreogularis	Passeriformes	68	1.63688	Philemon_citreogularis	19
Philemon_buceroides	Passeriformes	113.85	2.2274	Philemon_buceroides	19
Philemon_corniculatus	Passeriformes	103	2.05128	Philemon_corniculatus	19
Phylidonyris_novaehollandiae	Passeriformes	17	0.9324	Phylidonyris_novaehollandiae	19
Phylidonyris_niger	Passeriformes	19.125	0.8288	Phylidonyris_niger	19
Phylidonyris_albifrons	Passeriformes	17	0.74592	Purnella_albifrons	19
Ramsayornis_modestus	Passeriformes	10.5	0.52836	Ramsayornis_modestus	19
Conopophila_albogularis	Passeriformes	11.675	0.573253	Conopophila_albogularis	19
Grantiella_picta	Passeriformes	20.375	0.7252	Grantiella_picta	19
Xanthomyza_phrygia	Passeriformes	41.125	1.06708	Anthochaera_phrygia	19
Acanthorhynchus_tenuirostris	Passeriformes	12.75	0.49728	Acanthorhynchus_tenuirostris	19
Entomyzon_cyanotis	Passeriformes	104.5	2.31028	Entomyzon_cyanotis	19
Manorina_melanophrys	Passeriformes	30.5061	1.18104	Manorina_melanophrys	19
Manorina_melanocephala	Passeriformes	60	1.92696	Manorina_melanocephala	19
Manorina_flavigula	Passeriformes	56.0518	1.41932	Manorina_flavigula	19
Acanthagenys_rufogularis	Passeriformes	51.75	1.20176	Acanthagenys_rufogularis	19
Anthochaera_chrysoptera	Passeriformes	67	1.7612	Anthochaera_chrysoptera	19
Anthochaera_carunculata	Passeriformes	75.25	2.2792	Anthochaera_carunculata	19
Epthianura_tricolor	Passeriformes	11.5	0.45584	Epthianura_tricolor	19
Epthianura_aurifrons	Passeriformes	10.5	0.44548	Epthianura_aurifrons	19
Epthianura_albifrons	Passeriformes	14	0.54908	Epthianura_albifrons	19
Pardalotus_punctatus	Passeriformes	9.5	0.4144	Pardalotus_punctatus	19
Dasyornis_brachypterus	Passeriformes	42.5	1.5022	Dasyornis_brachypterus	19
Dasyornis_broadbenti	Passeriformes	77	1.94768	Dasyornis_broadbenti	19
Pycnoptilus_floccosus	Passeriformes	27	1.22248	Pycnoptilus_floccosus	19
Sericornis citreogularis	Passeriformes	17	0.81844	Neosericornis_citreogularis	19
Sericornis_frontalis	Passeriformes	13.5	0.78736	Sericornis_frontalis	19
Chthonicola_sagittatus	Passeriformes	13.5	0.6216	Pyrrholaemus_sagittatus	19
Hylacola_pyrrhopygia	Passeriformes	17	1.03045	Hylacola_pyrrhopygia	19
Hylacola_cauta	Passeriformes	15	0.83398	Hylacola_cauta	19
Acanthiza_pusilla	Passeriformes	7.1	0.4662	Acanthiza_pusilla	19
Acanthiza_reguloides	Passeriformes	7.1	0.40404	Acanthiza_reguloides	19
Acanthiza_chrysorrhoa	Passeriformes	9.16267	0.44548	Acanthiza_chrysorrhoa	19
Acanthiza_lineata	Passeriformes	7.1	0.52836	Acanthiza_lineata	19
Gerygone_magnirostris	Passeriformes	7	0.42994	Gerygone_magnirostris	19
Gerygone_fusca	Passeriformes	6	0.35224	Gerygone_fusca	19
Aphelocephala_leucopsis	Passeriformes	12.5	0.55944	Aphelocephala_leucopsis	19
Petroica_macrocephala	Passeriformes	11	0.66822	Petroica_macrocephala	19
Petroica_goodenovii	Passeriformes	8	0.38332	Petroica_goodenovii	19
Petroica_phoenicea	Passeriformes	12.75	0.50764	Petroica_phoenicea	19
Eopsaltria_australis	Passeriformes	19.6	0.89096	Eopsaltria_australis	19
Drymodes_brunneopygia	Passeriformes	33.5	0.9842	Drymodes_brunneopygia	19
Irena_puella	Passeriformes	63.875	1.40896	Irena_puella_puella	19
Orthonyx_temminckii	Passeriformes	60	1.82336	Orthonyx_temminckii	19
Pomatostomus_temporalis	Passeriformes	74.5	1.9684	Pomatostomus_temporalis	19
Lanius_collurio	Passeriformes	28.25	0.99456	Lanius_collurio	19
Lanius_cristatus	Passeriformes	31.5	1.0878	Lanius_cristatus	19
Lanius_ludovicianus	Passeriformes	48.5	1.58508	Lanius_ludovicianus	19
Lanius_excubitor	Passeriformes	64.5	1.48	Lanius_excubitor	19
Lanius_collaris	Passeriformes	41.5	1.11	Lanius_collaris_humeralis	19
Lanius_senator	Passeriformes	40	1.10852	Lanius_senator	19
Vireo_griseus	Passeriformes	11.4	0.60088	Vireo_griseus	19
Vireo_philadelphicus	Passeriformes	11.5	0.48	Vireo_philadelphicus	19
Vireo_olivaceus	Passeriformes	16.7802	0.63196	Vireo_olivaceus	19
Vireo_altiloquus	Passeriformes	19.2875	0.777	Vireo_altiloquus	19
Psophodes_olivaceus	Passeriformes	61.75	2.25848	Psophodes_olivaceus	19
Corcorax_melanorhamphos	Passeriformes	350	5.3872	Corcorax_melanorhamphos	19
Struthidea_cinerea	Passeriformes	130	3.08728	Struthidea_cinerea	19
Daphoenositta_chrysoptera	Passeriformes	11.9	0.63196	Daphoenositta_chrysoptera	19
Falcunculus_frontatus	Passeriformes	28.6	1.28464	Falcunculus_frontatus	19
Oreoica_gutturalis	Passeriformes	61.5	1.73012	Oreoica_gutturalis	19
Pachycephala_olivacea	Passeriformes	38	1.53328	Pachycephala_olivacea	19
Pachycephala_pectoralis	Passeriformes	25.5	1.16032	Pachycephala_pectoralis	19
Pachycephala_rufiventris	Passeriformes	23.5	1.06708	Pachycephala_rufiventris	19
Colluricincla_megarhyncha	Passeriformes	37	1.38824	Colluricincla_megarhyncha	19
Colluricincla_harmonica	Passeriformes	66	2.072	Colluricincla_harmonica	19
Gymnorhinus_cyanocephalus	Passeriformes	103	3.63636	Gymnorhinus_cyanocephalus	19
Cyanocitta_cristata	Passeriformes	88	3.02512	Cyanocitta_cristata	19
Cyanocitta_stelleri	Passeriformes	128	3.66744	Cyanocitta_stelleri	19
Aphelocoma_coerulescens	Passeriformes	80.2	2.9526	Aphelocoma_coerulescens	19
Aphelocoma_ultramarina	Passeriformes	124	3.73996	Aphelocoma_ultramarina	19
Cyanocorax_yncas	Passeriformes	88.4	2.4	Cyanocorax_yncas	19
Cyanocorax_morio	Passeriformes	204	4.9728	Psilorhinus_morio	19
Garrulus_glandarius	Passeriformes	166.252	4.04771	Garrulus_glandarius	19
Perisoreus_canadensis	Passeriformes	73	2.62108	Perisoreus_canadensis	19
Cissa_chinensis	Passeriformes	126.75	3.5742	Cissa_chinensis	19
Dendrocitta_vagabunda	Passeriformes	100	2.8	Dendrocitta_vagabunda	19
Pica_pica	Passeriformes	230	4.83812	Pica_pica	19
Nucifraga_caryocatactes	Passeriformes	171.5	5.51	Nucifraga_caryocatactes	19
Pyrrhocorax_pyrrhocorax	Passeriformes	277.226	6.60968	Pyrrhocorax_pyrrhocorax	19
Pyrrhocorax_graculus	Passeriformes	212.95	3.2	Pyrrhocorax_graculus	19
Corvus_monedula	Passeriformes	246	5.3354	Coloeus_monedula	19
Corvus_capensis	Passeriformes	553	8	Corvus_capensis	19
Corvus_frugilegus	Passeriformes	457.938	7.88396	Corvus_frugilegus	19
Corvus_caurinus	Passeriformes	387	7.69748	Corvus_caurinus	19
Corvus_brachyrhynchos	Passeriformes	448	7.42812	Corvus_brachyrhynchos	19
Corvus_ossifragus	Passeriformes	285.385	6.20564	Corvus_ossifragus	19
Corvus_corone	Passeriformes	570	8.81636	Corvus_corone	19
Corvus_orru	Passeriformes	545	9.23076	Corvus_orru	19
Corvus_bennetti	Passeriformes	389	6.67184	Corvus_bennetti	19
Corvus_coronoides	Passeriformes	644.522	10.1839	Corvus_coronoides	19
Corvus_mellori	Passeriformes	539.66	8.806	Corvus_mellori	19
Corvus_cryptoleucus	Passeriformes	535.222	9.2722	Corvus_cryptoleucus	19
Corvus_albus	Passeriformes	524	9.065	Corvus_albus	19
Corvus_ruficollis	Passeriformes	559	10.5	Corvus_ruficollis	19
Corvus_corax	Passeriformes	807	14.9702	Corvus_corax	19
Corvus_albicollis	Passeriformes	894	12	Corvus_albicollis	19
Lophorina_superba	Passeriformes	77.7476	2.6936	Lophorina_superba	19
Parotia_lawesii	Passeriformes	155.113	4.15436	Parotia_lawesii	19
Ptiloris_victoriae	Passeriformes	94.8936	2.63144	Ptiloris_victoriae	19
Cicinnurus_regius	Passeriformes	52.5745	1.80264	Cicinnurus_regius	19
Cracticus_torquatus	Passeriformes	85.5333	2.88008	Cracticus_torquatus	19
Cracticus_nigrogularis	Passeriformes	128	3.12872	Cracticus_nigrogularis	19
Cracticus quoyi	Passeriformes	168	3.6778	Melloria_quoyi	19
Gymnorhina_tibicen	Passeriformes	370	4.8174	Gymnorhina_tibicen	19
Strepera_graculina	Passeriformes	302.455	5.53224	Strepera_graculina	19
Strepera_fuliginosa	Passeriformes	389.364	5.9052	Strepera_fuliginosa	19
Strepera_versicolor	Passeriformes	382.25	6.18492	Strepera_versicolor	19
Artamus_leucorynchus	Passeriformes	41.3422	1.11888	Artamus_leucorynchus	19
Artamus_personatus	Passeriformes	34.6	1.06708	Artamus_personatus	19
Artamus_superciliosus	Passeriformes	35.5	1.07744	Artamus_superciliosus	19
Artamus_cinereus	Passeriformes	35	0.95312	Artamus_cinereus	19
Artamus_cyanopterus	Passeriformes	40	1.036	Artamus_cyanopterus	19
Oriolus_sagittatus	Passeriformes	98.75	2.03056	Oriolus_sagittatus	19
Oriolus_flavocinctus	Passeriformes	99.25	2.1756	Oriolus_flavocinctus	19
Oriolus_oriolus	Passeriformes	79	1.5	Oriolus_oriolus	19
Coracina_novaehollandiae	Passeriformes	118.5	2.4864	Coracina_novaehollandiae	19
Coracina_papuensis	Passeriformes	64.3689	2.10308	Coracina_papuensis	19
Lalage_sueurii	Passeriformes	18.8969	0.90132	Lalage_sueurii	19
Lalage_tricolor	Passeriformes	25	0.84952	Lalage_tricolor	19
Rhipidura_leucophrys	Passeriformes	21	0.60088	Rhipidura_leucophrys	19
Rhipidura_fuliginosa	Passeriformes	7.75	0.35224	Rhipidura_fuliginosa	19
Rhipidura_rufifrons	Passeriformes	10.75	0.37296	Rhipidura_rufifrons	19
Dicrurus_bracteatus	Passeriformes	84.3455	1.8648	Dicrurus_bracteatus	19
Hypothymis_azurea	Passeriformes	11.15	0.53872	Hypothymis_azurea	19
Monarcha_melanopsis	Passeriformes	25	0.95312	Monarcha_melanopsis	19
Monarcha_leucotis	Passeriformes	11.4	0.53872	Carterornis_leucotis	19
Monarcha_trivirgatus	Passeriformes	12.5	0.65268	Symposiachrus_trivirgatus	19
Arses_telescophthalmus	Passeriformes	14.6553	0.64232	Arses_telescopthalmus_telescopthalmus	19
Myiagra_rubecula	Passeriformes	12.5	0.55944	Myiagra_rubecula	19
Myiagra_cyanoleuca	Passeriformes	17.5	0.65268	Myiagra_cyanoleuca	19
Myiagra_inquieta	Passeriformes	20.5	0.78736	Myiagra_inquieta	19
Myiagra_alecto	Passeriformes	20	0.75628	Myiagra_alecto_alecto	19
Grallina_cyanoleuca	Passeriformes	84.4542	1.74048	Grallina_cyanoleuca	19
Aegithina_tiphia	Passeriformes	14.25	0.69412	Aegithina_tiphia	19
Dryoscopus_cubla	Passeriformes	26.3529	1.17068	Dryoscopus_cubla	19
Tchagra_australis	Passeriformes	32.3	1.27428	Tchagra_australis	19
Laniarius_erythrogaster	Passeriformes	48.8	1.61616	Laniarius_erythrogaster	19
Telophorus_zeylonus	Passeriformes	64.8562	1.97876	Telophorus_zeylonus	19
Prionops_plumatus	Passeriformes	33.7612	1.20176	Prionops_plumatus	19
Bias_musicus	Passeriformes	25	0.87024	Bias_musicus	19
Platysteira_cyanea	Passeriformes	14.5	0.81844	Platysteira_cyanea	19
Phainopepla_nitens	Passeriformes	22	0.81844	Phainopepla_nitens	19
Bombycilla_garrulus	Passeriformes	59.5	1.20176	Bombycilla_garrulus	19
Bombycilla_cedrorum	Passeriformes	32	0.92204	Bombycilla_cedrorum	19
Cinclus_cinclus	Passeriformes	61.75	1.37143	Cinclus_cinclus	19
Monticola_saxatilis	Passeriformes	52.5	1.33644	Monticola_saxatilis	19
Zoothera_naevia	Passeriformes	82.5	1.77156	Ixoreus_naevius	19
Sialia_sialis	Passeriformes	30	1.02564	Sialia_sialis	19
Myadestes_townsendi	Passeriformes	32.5	1.04636	Myadestes_townsendi	19
Catharus_fuscescens	Passeriformes	34	0.95312	Catharus_fuscescens	19
Catharus_minimus	Passeriformes	38	0.85988	Catharus_minimus	19
Catharus_ustulatus	Passeriformes	35	0.85988	Catharus_ustulatus	19
Hylocichla_mustelina	Passeriformes	56	1.295	Hylocichla_mustelina	19
Turdus_merula	Passeriformes	104.5	1.9684	Turdus_merula_intermedius	19
Turdus_pilaris	Passeriformes	111	1.8806	Turdus_pilaris	19
Turdus_iliacus	Passeriformes	63	1.467	Turdus_iliacus	19
Turdus_philomelos	Passeriformes	78.5	1.68868	Turdus_philomelos	19
Turdus_migratorius	Passeriformes	76.5	1.69904	Turdus_migratorius	19
Alethe_diademata	Passeriformes	33	1.07744	Alethe	19
Ficedula_hypoleuca	Passeriformes	15.95	0.45975	Ficedula_hypoleuca	19
Ficedula_albicollis	Passeriformes	12	0.4662	Ficedula_albicollis	19
Cyornis_rubeculoides	Passeriformes	15	0.5698	Cyornis_rubeculoides	19
Erithacus_rubecula	Passeriformes	19.5	0.66304	Erithacus_rubecula	19
Luscinia_luscinia	Passeriformes	25.5	0.67	Luscinia_luscinia	19
Luscinia_megarhynchos	Passeriformes	27.5	0.7252	Luscinia_megarhynchos	19
Cossypha_caffra	Passeriformes	29.5	1.05672	Cossypha_caffra	19
Erythropygia_coryphaeus	Passeriformes	20.5	0.719643	Cercotrichas_coryphoeus	19
Copsychus_saularis	Passeriformes	35	1.1396	Copsychus_saularis	19
Phoenicurus_ochruros	Passeriformes	16	0.7252	Phoenicurus_ochruros	19
Phoenicurus_phoenicurus	Passeriformes	17	0.52836	Phoenicurus_phoenicurus	19
Rhyacornis fuliginosa	Passeriformes	18	0.64232	Phoenicurus_fuliginosus	19
Enicurus_scouleri	Passeriformes	15	0.78736	Enicurus_scouleri	19
Saxicola_rubetra	Passeriformes	19.5	0.58	Saxicola_rubetra	19
Saxicola_torquatus	Passeriformes	15	0.63196	Saxicola_torquatus	19
Oenanthe_oenanthe	Passeriformes	25.5	0.80808	Oenanthe_oenanthe	19
Cinnyricinclus_leucogaster	Passeriformes	44	1.22248	Cinnyricinclus_leucogaster	19
Sturnus_roseus	Passeriformes	72.9458	1.48	Pastor_roseus	19
Sturnus_vulgaris	Passeriformes	81.6987	2.04092	Sturnus_vulgaris	19
Acridotheres_tristis	Passeriformes	116.635	2.56928	Acridotheres_tristis	19
Gracula_religiosa	Passeriformes	192	3.81248	Gracula_religiosa	19
Dumetella_carolinensis	Passeriformes	39.5	1.18104	Dumetella_carolinensis	19
Mimus_polyglottos	Passeriformes	46	1.43979	Mimus	19
Toxostoma_rufum	Passeriformes	75	2.072	Toxostoma_rufum	19
Toxostoma_curvirostre	Passeriformes	78.75	2.20668	Toxostoma_curvirostre	19
Sitta_europaea	Passeriformes	22.5	1.05667	Sitta_europaea	19
Sitta_pygmaea	Passeriformes	10.4	0.5698	Sitta_pygmaea	19
Sitta_canadensis	Passeriformes	10.5	0.59052	Sitta_canadensis	19
Sitta_carolinensis	Passeriformes	21.25	0.89096	Sitta_carolinensis	19
Certhia_familiaris	Passeriformes	8.9	0.40404	Certhia_familiaris_macrodactyla	19
Donacobius_atricapilla	Passeriformes	36.5	1.1914	Donacobius_atricapilla	19
Campylorhynchus_brunneicapillus	Passeriformes	38.9	1.38824	Campylorhynchus_brunneicapillus	19
Thryomanes_bewickii	Passeriformes	9.8	0.53872	Thryomanes	19
Thryothorus_ludovicianus	Passeriformes	18.5	0.8806	Thryothorus	19
Troglodytes_troglodytes	Passeriformes	9	0.495714	Troglodytes_troglodytes	19
Troglodytes_aedon	Passeriformes	11.55	0.54908	Troglodytes_aedon	19
Auriparus_flaviceps	Passeriformes	7	0.45584	Auriparus_flaviceps	19
Polioptila_caerulea	Passeriformes	6	0.3108	Polioptila_caerulea_caerulea	19
Parus palustris	Passeriformes	11.95	0.68	Poecile_palustris	19
Parus_carolinensis	Passeriformes	10.5	0.6216	Poecile_carolinensis	19
Parus_atricapillus	Passeriformes	11.6	0.78736	Poecile_atricapillus	19
Parus_hudsonicus	Passeriformes	9.7	0.710348	Poecile_hudsonicus	19
Parus_ater	Passeriformes	9.6	0.51	Periparus_melanolophus	19
Parus_major	Passeriformes	17	0.857317	Parus_major	19
Parus caeruleus	Passeriformes	11.1	0.65	Cyanistes_caeruleus_caeruleus	19
Aegithalos_caudatus	Passeriformes	7.5	0.45	Aegithalos_caudatus	19
Aegithalos_concinnus	Passeriformes	6.5	0.38332	Aegithalos_concinnus	19
Psaltriparus_minimus	Passeriformes	5.4	0.3626	Psaltriparus_minimus	19
Tachycineta_bicolor	Passeriformes	21.25	0.5698	Tachycineta_bicolor	19
Tachycineta_thalassina	Passeriformes	15	0.47656	Tachycineta_thalassina	19
Pygochelidon_cyanoleuca	Passeriformes	12	0.44548	Notiochelidon_cyanoleuca	19
Stelgidopteryx_ruficollis	Passeriformes	16	0.54908	Stelgidopteryx	19
Riparia_riparia	Passeriformes	15.25	0.42476	Riparia_riparia	19
Hirundo_rustica	Passeriformes	20	0.5698	Hirundo_rustica	19
Delichon_urbicum	Passeriformes	19.5	0.49728	Delichon_urbicum	19
Regulus_calendula	Passeriformes	6.5	0.32116	Regulus_calendula	19
Regulus_regulus	Passeriformes	6	0.364214	Regulus_regulus_himalayensis	19
Regulus_satrapa	Passeriformes	5.5	0.37296	Regulus_satrapa_olivaceus	19
Pycnonotus_jocosus	Passeriformes	28	0.96348	Pycnonotus_jocosus	19
Pycnonotus_barbatus	Passeriformes	35.9	1.17	Pycnonotus_barbatus	19
Nicator_chloris	Passeriformes	49.5	1.32608	Nicator_chloris	19
Cisticola_exilis	Passeriformes	6.93333	0.40404	Cisticola_exilis	19
Apalis_thoracica	Passeriformes	11.11	0.52836	Apalis_thoracica_griseiceps	19
Apalis_binotata	Passeriformes	8	0.43512	Apalis_binotata	19
Zosterops_japonicus	Passeriformes	10.7	0.55944	Zosterops_japonicus	19
Zosterops_lateralis	Passeriformes	13.05	0.48692	Zosterops_lateralis	19
Locustella_naevia	Passeriformes	15	0.5	Locustella_naevia	19
Locustella_luscinioides	Passeriformes	16.5	0.5698	Locustella_luscinioides	19
Acrocephalus_schoenobaenus	Passeriformes	13	0.4662	Acrocephalus_schoenobaenus	19
Acrocephalus_scirpaceus	Passeriformes	13.85	0.48	Acrocephalus_scirpaceus	19
Acrocephalus_arundinaceus	Passeriformes	26.5	0.94276	Acrocephalus_arundinaceus	19
Hippolais_icterina	Passeriformes	13.5	0.48692	Hippolais_icterina	19
Phylloscopus_trochilus	Passeriformes	10.45	0.35	Phylloscopus_trochilus	19
Phylloscopus_collybita	Passeriformes	8.45	0.32	Phylloscopus_collybita_collybita	19
Phylloscopus_bonelli	Passeriformes	9.25	0.35224	Phylloscopus_bonelli	19
Phylloscopus_sibilatrix	Passeriformes	10.7	0.37296	Phylloscopus_sibilatrix	19
Megalurus_palustris	Passeriformes	47	1.18104	Megalurus_palustris	19
Cincloramphus_mathewsi	Passeriformes	31	0.9324	Cincloramphus	19
Illadopsis_fulvescens	Passeriformes	29.5	1.23284	Illadopsis_fulvescens	19
Pomatorhinus_ruficollis	Passeriformes	29	1.58508	Pomatorhinus_ruficollis_reconditus	19
Turdoides_jardineii	Passeriformes	77.4	2.25848	Turdoides_jardineii	19
Leiothrix_lutea	Passeriformes	23	0.95312	Leiothrix_lutea	19
Panurus_biarmicus	Passeriformes	15.9	0.572	Panurus_biarmicus	19
Chamaea_fasciata	Passeriformes	14.5	0.79772	Chamaea_fasciata	19
Sylvia_atricapilla	Passeriformes	19.75	0.6734	Sylvia_atricapilla	19
Sylvia_borin	Passeriformes	19	0.64232	Sylvia_borin	19
Sylvia_communis	Passeriformes	15.5	0.534	Sylvia_communis	19
Sylvia curruca	Passeriformes	13.75	0.4775	Sylvia_minula	19
Sylvia_hortensis	Passeriformes	24.8	0.79	Sylvia_hortensis	19
Sylvia melanocephala	Passeriformes	18.5	0.521857	Curruca_melanocephala	19
Melanocorypha_calandra	Passeriformes	59.25	1.36	Melanocorypha	19
Calandrella_cinerea	Passeriformes	23	0.69412	Calandrella	19
Galerida_cristata	Passeriformes	42.5	1.21212	Galerida_cristata	19
Alauda_arvensis	Passeriformes	37.75	0.99456	Alauda_arvensis	19
Eremophila_alpestris	Passeriformes	35	0.92204	Eremophila_alpestris_atlas	19
Nectarinia_venusta	Passeriformes	7.5	0.31	Cinnyris_venustus	19
Arachnothera_longirostra	Passeriformes	12.3	0.53872	Arachnothera_longirostra	19
Passer_domesticus	Passeriformes	27.2952	1.00492	Passer_domesticus	19
Passer_hispaniolensis	Passeriformes	24.2	1.00492	Passer_hispaniolensis	19
Passer_rutilans	Passeriformes	18.3059	0.68	Passer_rutilans	19
Passer_montanus	Passeriformes	21.4502	0.755429	Passer_montanus	19
Montifringilla_nivalis	Passeriformes	36.9	1.09	Montifringilla	19
Motacilla_alba	Passeriformes	21.025	0.6216	Motacilla_alba	19
Motacilla_flava	Passeriformes	18.125	0.5698	Motacilla_flava	19
Anthus_campestris	Passeriformes	24.5	0.48	Anthus_campestris	19
Anthus_berthelotii	Passeriformes	17.5	0.52	Anthus_berthelotii	19
Anthus_trivialis	Passeriformes	27	0.6216	Anthus_trivialis	19
Anthus_pratensis	Passeriformes	19.05	0.53	Anthus_pratensis	19
Prunella_modularis	Passeriformes	19.5	0.80808	Prunella_modularis	19
Plocepasser_mahali	Passeriformes	42	1.27428	Plocepasser_mahali	19
Ploceus_cucullatus	Passeriformes	36.0279	1.41932	Ploceus_cucullatus	19
Pytilia_melba	Passeriformes	15.4	0.59052	Pytilia_melba_grotei	19
Lagonosticta_senegala	Passeriformes	8.70049	0.40404	Lagonosticta_senegala_rhodopsis	19
Uraeginthus_bengalus	Passeriformes	9.9	0.44548	Uraeginthus_bengalus	19
Estrilda_melpoda	Passeriformes	7.6	0.39368	Estrilda_melpoda	19
Estrilda_troglodytes	Passeriformes	7.6	0.36	Estrilda_troglodytes	19
Estrilda_astrild	Passeriformes	8.46716	0.35	Estrilda_astrild	19
Amandava_amandava	Passeriformes	9.2	0.39368	Amandava_amandava	19
Stagonopleura_guttata	Passeriformes	17.6	0.65268	Stagonopleura_guttata	19
Neochmia_temporalis	Passeriformes	11.4	0.53872	Neochmia_temporalis	19
Neochmia_phaeton	Passeriformes	10	0.518	Neochmia_phaeton	19
Taeniopygia_guttata	Passeriformes	12.0446	0.45584	Taeniopygia_guttata	19
Poephila_personata	Passeriformes	13	0.518	Poephila_personata	19
Poephila_acuticauda	Passeriformes	14	0.52836	Poephila_acuticauda	19
Poephila_cincta	Passeriformes	14.9	0.48692	Poephila_cincta	19
Erythrura_trichroa	Passeriformes	14.2971	0.60088	Erythrura_trichroa	19
Erythrura_gouldiae	Passeriformes	12	0.54908	Chloebia_gouldiae	19
Lonchura_striata	Passeriformes	12.3	0.77	Lonchura_striata	19
Lonchura_malacca	Passeriformes	12.6	0.6216	Lonchura_malacca	19
Lonchura_flaviprymna	Passeriformes	11.8	0.43	Lonchura_flaviprymna	19
Padda_oryzivora	Passeriformes	24.8	0.8806	Padda_oryzivora	19
Amadina_fasciata	Passeriformes	18	0.61124	Amadina_fasciata	19
Vidua_paradisaea	Passeriformes	20.428	0.66304	Vidua_paradisaea	19
Fringilla_coelebs	Passeriformes	22.1295	0.83916	Fringilla_coelebs	19
Fringilla_montifringilla	Passeriformes	22.7246	0.772778	Fringilla_montifringilla	19
Serinus_serinus	Passeriformes	11.2	0.48	Serinus_serinus	19
Serinus_canaria	Passeriformes	24.3	0.57	Serinus_canaria	19
Serinus_flaviventris	Passeriformes	16.2	0.74592	Crithagra_flaviventris	19
Carduelis_chloris	Passeriformes	26	0.891274	Chloris_chloris	19
Carduelis_spinus	Passeriformes	13.252	0.558069	Spinus_spinus	19
Carduelis_pinus	Passeriformes	12.7	0.59052	Spinus_pinus_pinus	19
Carduelis_tristis	Passeriformes	12.8408	0.55944	Spinus_tristis	19
Carduelis_carduelis	Passeriformes	16	0.6734	Carduelis_carduelis_caniceps	19
Carduelis_flammea	Passeriformes	13	0.61124	Acanthis_flammea	19
Carduelis_cannabina	Passeriformes	19.3443	0.685333	Linaria_cannabina	19
Leucosticte_arctoa	Passeriformes	31.5722	1.35716	Leucosticte_arctoa	19
Carpodacus_purpureus	Passeriformes	23.3	0.9324	Haemorhous_purpureus	19
Carpodacus_mexicanus	Passeriformes	21.4	0.80808	Haemorhous_mexicanus	19
Pinicola_enucleator	Passeriformes	56.4	1.63688	Pinicola_enucleator	19
Loxia_pytyopsittacus	Passeriformes	53	1.82	Loxia_pytyopsittacus	19
Loxia_curvirostra	Passeriformes	40.2457	1.47112	Loxia_curvirostra	19
Loxia_leucoptera	Passeriformes	25.6935	1.42968	Loxia_leucoptera	19
Pyrrhula_pyrrhula	Passeriformes	22.4667	0.878489	Pyrrhula_pyrrhula_cineracea	19
Coccothraustes_coccothraustes	Passeriformes	57.0586	1.47273	Coccothraustes_coccothraustes	19
Coccothraustes_vespertinus	Passeriformes	58.3286	1.7612	Hesperiphona_vespertina	19
Himatione_sanguinea	Passeriformes	15.3465	0.69412	Himatione_sanguinea	19
Emberiza_citrinella	Passeriformes	28.25	0.78705	Emberiza_citrinella	19
Emberiza_cirlus	Passeriformes	24.5	0.79	Emberiza_cirlus	19
Emberiza_hortulana	Passeriformes	22.55	0.7252	Emberiza_hortulana	19
Emberiza_rutila	Passeriformes	18	0.587	Emberiza_rutila	19
Emberiza_spodocephala	Passeriformes	20	0.96348	Emberiza_spodocephala	19
Emberiza_schoeniclus	Passeriformes	19	0.698	Emberiza_schoeniclus	19
Miliaria_calandra	Passeriformes	49.5	1.15625	Emberiza_calandra	19
Calcarius_lapponicus	Passeriformes	28.75	0.90132	Calcarius_lapponicus	19
Plectrophenax_nivalis	Passeriformes	37	1.05672	Plectrophenax_nivalis	19
Calamospiza_melanocorys	Passeriformes	40.5	1.22248	Calamospiza_melanocorys	19
Melospiza_melodia	Passeriformes	32.45	1.1	Melospiza_melodia	19
Melospiza_georgiana	Passeriformes	18.55	0.83916	Melospiza_georgiana	19
Zonotrichia_capensis	Passeriformes	23.9	0.8	Zonotrichia_capensis	19
Zonotrichia_albicollis	Passeriformes	27.2	1.0878	Zonotrichia_albicollis	19
Zonotrichia_leucophrys	Passeriformes	29.75	1.00492	Zonotrichia_leucophrys	19
Zonotrichia_atricapilla	Passeriformes	28.85	1.10852	Zonotrichia_atricapilla	19
Junco_hyemalis	Passeriformes	19.85	0.85988	Junco_hyemalis	19
Passerculus_sandwichensis	Passeriformes	22.75	0.70448	Passerculus_sandwichensis	19
Ammodramus_savannarum	Passeriformes	20.9	0.6734	Ammodramus_savannarum	19
Spizella_arborea	Passeriformes	20.15	0.76664	Spizelloides_arborea	19
Pooecetes_gramineus	Passeriformes	23.9	1.05672	Pooecetes_gramineus	19
Amphispiza_bilineata	Passeriformes	13.3	0.70448	Amphispiza_bilineata	19
Aimophila_cassinii	Passeriformes	18.9	0.80808	Peucaea_cassinii	19
Pipilo_erythrophthalmus	Passeriformes	42.2	1.40896	Pipilo_erythrophthalmus	19
Arremonops_conirostris	Passeriformes	34	1.33644	Arremonops_conirostris	19
Vermivora_peregrina	Passeriformes	8.9	0.44548	Leiothlypis_peregrina	19
Vermivora_ruficapilla	Passeriformes	8.13307	0.4144	Leiothlypis_ruficapilla_ridgwayi	19
Parula_americana	Passeriformes	8.04419	0.40404	Setophaga_americana	19
Dendroica_petechia	Passeriformes	9.49004	0.53872	Setophaga_petechia_aestiva	19
Dendroica_pensylvanica	Passeriformes	9.26378	0.39	Setophaga_pensylvanica	19
Dendroica_magnolia	Passeriformes	8.15944	0.38	Setophaga_magnolia	19
Dendroica_caerulescens	Passeriformes	10.0925	0.44548	Setophaga_caerulescens	19
Dendroica_coronata	Passeriformes	11.8842	0.52836	Setophaga_coronata	19
Dendroica_castanea	Passeriformes	11.8	0.44	Setophaga_castanea	19
Mniotilta_varia	Passeriformes	10.9	0.45584	Mniotilta_varia	19
Setophaga_ruticilla	Passeriformes	8.26911	0.37296	Setophaga_ruticilla	19
Protonotaria_citrea	Passeriformes	14.3	0.61124	Protonotaria_citrea	19
Helmitheros_vermivorum	Passeriformes	14.5	0.61124	Helmitheros_vermivorum	19
Limnothlypis_swainsonii	Passeriformes	18.9	0.69412	Limnothlypis_swainsonii	19
Seiurus_aurocapilla	Passeriformes	18.8	0.7252	Seiurus_aurocapilla	19
Geothlypis_trichas	Passeriformes	9.49457	0.53872	Geothlypis_trichas	19
Wilsonia_citrina	Passeriformes	10.4833	0.49728	Setophaga_citrina	19
Cardellina_rubrifrons	Passeriformes	9.8	0.44548	Cardellina_rubrifrons	19
Myioborus_pictus	Passeriformes	9.81753	0.40404	Myioborus_pictus	19
Basileuterus_culicivorus	Passeriformes	10.5	0.60088	Basileuterus_culicivorus	19
Phaeothlypis_fulvicauda	Passeriformes	14.9	0.58016	Phaeothlypis_fulvicauda	19
Icteria_virens	Passeriformes	25.0744	0.94276	Icteria_virens	19
Coereba_flaveola	Passeriformes	10.3	0.45584	Coereba_flaveola	19
Piranga_rubra	Passeriformes	31	1.05672	Piranga_rubra	19
Piranga_ludoviciana	Passeriformes	30.25	1.01528	Piranga_ludoviciana	19
Thraupis_episcopus	Passeriformes	36	1.14996	Thraupis_episcopus	19
Thraupis_palmarum	Passeriformes	37.5	0.98	Thraupis_palmarum	19
Cyanerpes_cyaneus	Passeriformes	14.65	0.5698	Cyanerpes_cyaneus	19
Tersina_viridis	Passeriformes	30.45	0.96348	Tersina_viridis	19
Sicalis_flaveola	Passeriformes	17.7	0.7252	Sicalis_flaveola	19
Volatinia_jacarina	Passeriformes	10	0.50764	Volatinia_jacarina	19
Sporophila_americana	Passeriformes	12	0.6216	Sporophila_americana	19
Oryzoborus_angolensis	Passeriformes	12.95	0.70448	Sporophila_angolensis	19
Tiaris_olivaceus	Passeriformes	8	0.49728	Tiaris_olivaceus	19
Spiza_americana	Passeriformes	32.25	0.94276	Spiza_americana	19
Pheucticus_ludovicianus	Passeriformes	42	1.36752	Pheucticus_ludovicianus	19
Cardinalis_cardinalis	Passeriformes	44.5	1.57472	Cardinalis_cardinalis	19
Saltator_maximus	Passeriformes	47.4567	1.44004	Saltator_maximus	19
Passerina_cyanea	Passeriformes	14.8417	0.6734	Passerina_cyanea	19
Psarocolius_montezuma	Passeriformes	383.5	6.10204	Psarocolius_montezuma	19
Cacicus_cela	Passeriformes	82.2179	2.51748	Cacicus_cela	19
Amblycercus_holosericeus	Passeriformes	57.3933	2.28956	Amblycercus_holosericeus	19
Icterus_galbula	Passeriformes	33.3	1.17068	Icterus_galbula	19
Icterus_spurius	Passeriformes	19.8864	0.89096	Icterus_spurius	19
Xanthocephalus_xanthocephalus	Passeriformes	56.3154	1.7094	Xanthocephalus_xanthocephalus	19
Agelaius_phoeniceus	Passeriformes	62.4752	1.75084	Agelaius_phoeniceus	19
Sturnella_magna	Passeriformes	91.8955	2.3	Sturnella_magna	19
Sturnella_neglecta	Passeriformes	103.287	2.00984	Sturnella_neglecta	19
Amblyramphus_holosericeus	Passeriformes	64.93	2.41388	Amblyramphus_holosericeus	19
Dives_dives	Passeriformes	95.85	2.2792	Dives_dives	19
Quiscalus_mexicanus	Passeriformes	184.311	3.06656	Quiscalus_mexicanus	19
Quiscalus_major	Passeriformes	170.323	2.88008	Quiscalus_major	19
Quiscalus_quiscula	Passeriformes	106.313	2.68324	Quiscalus_quiscula	19
Euphagus_carolinus	Passeriformes	59.425	1.56436	Euphagus_carolinus	19
Euphagus_cyanocephalus	Passeriformes	63.1853	1.49184	Euphagus_cyanocephalus	19
Agelaioides_badius	Passeriformes	44.5	1.53328	Agelaioides_badius	19
Molothrus_ater	Passeriformes	42.9782	1.1914	Molothrus_ater	19
Dolichonyx_oryzivorus	Passeriformes	31.6537	1.10852	Dolichonyx_oryzivorus	19
Larus_thayeri	Aequorlitornithes	1012.62	6.81688	Larus_thayeri	19
Anas_gracilis	Galloanserae	532.5	3.64672	Anas_gracilis	19
Anas andium	Galloanserae	420.25	3.68816	Anas_flavirostris	19
Amazona_oratrix	Psittaciformes	437.5	8.93032	Amazona_oratrix	19
Amazona_auropalliata	Psittaciformes	580	9.91452	Amazona_auropalliata	19
Himantopus mexicanus	Aequorlitornithes	185	1.9684	Himantopus_himantopus	19
Caracara_cheriway	Falconiformes	1168	9.59336	Caracara_cheriway	19
Phoenicopterus_roseus	Aequorlitornithes	3031.59	10.4542	Phoenicopterus	19

## Sheet: Mammal-BMR
TTOL_Jan2020	BMR_kJ_h	Reference
Alcelaphus_buselaphus	602.97	20
Alces_alces	1032.65	21
Antilocapra_americana	187.13	21
Bison_bison	3585.6	22
Bos_grunniens	585.96	20
Bos_taurus	1104.37	21
Camelus_dromedarius	809.2	21
Capra_hircus	181.97	23
Capreolus_capreolus	166.85	21
Cervus_elaphus	404.75	21
Connochaetes_taurinus	828.26	21
Giraffa_camelopardalis	2084.4	22
Kobus_ellipsiprymnus	536.22	21
Lama_glama	536.18	21
Madoqua_kirkii	43.08	21
Odocoileus_virginianus	514.31	21
Ovis_aries	117.22	20
Pecari_tajacu	119.39	21
Rangifer_tarandus	430.78	21
Raphicerus_campestris	74.23	21
Sus_scrofa	374.94	21
Syncerus_caffer	1630.08	22
Tragelaphus_oryx	722.99	21
Tragulus_javanicus	17.51	21
Bradypus_tridactylus	11.66	20
Bradypus_variegatus	13.78	21
Chaetophractus_villosus	16.23	21
Choloepus_hoffmanni	12.11	21
Chrysochloris_asiatica	1.03	21
Dasypus_novemcinctus	17.37	21
Echinops_telfairi	2.7	21
Elephantulus_intufi	1.04	21
Elephantulus_myurus	1.33	21
Elephas_maximus	8542.24	20
Euphractus_sexcinctus	24.84	21
Hemicentetes_semispinosus	2.26	21
Limnogale_mergulus	1.12	21
Loxodonta_africana	4955.92	24
Microgale_cowani	0.54	20
Microgale_talazaci	0.87	21
Myrmecophaga_tridactyla	52.35	21
Oryzorictes_hova	1.38	20
Procavia_capensis	22.87	21
Setifer_setosus	2.45	21
Tamandua_tetradactyla	18.05	21
Tenrec_ecaudatus	2.62	21
Trichechus_manatus	602.49	20
Acinonyx_jubatus	180.39	21
Ailurus_fulgens	17.63	21
Bassariscus_sumichrasti	12.73	21
Callorhinus_ursinus	431.53	24
Canis_lupus	162.35	25
Canis_mesomelas	77.52	21
Eumetopias_jubatus	859.81	20
Felis_silvestris	19.76	20
Genetta_tigrina	15	21
Halichoerus_grypus	392.34	20
Leopardus_pardalis	62.78	21
Leptailurus_serval	5.18	21
Leptonychotes_weddellii	1753.85	20
Lutra_lutra	90.37	21
Lynx_rufus	84.75	21
Martes_martes	14.4	21
Melursus_ursinus	169.43	21
Mephitis_mephitis	30.28	20
Mustela_erminea	3.35	21
Mustela_putorius	25.47	20
Nasua_narica	24.24	21
Nasua_nasua	19.25	21
Panthera_leo	340.49	21
Panthera_onca	224.71	21
Panthera_tigris	481.89	21
Paradoxurus_hermaphroditus	27.59	21
Phoca_fasciata	426.92	21
Phoca_groenlandica	608.15	21
Phoca_vitulina	263.84	21
Potos_flavus	15.99	21
Procyon_lotor	32.11	21
Puma_concolor	177.57	21
Pusa_hispida	277.15	20
Taxidea_taxus	54.22	21
Ursus_americanus	306.84	26
Ursus_arctos	417.54	24
Ursus_maritimus	449.38	20
Vulpes_vulpes	49.04	21
Zalophus_californianus	177.59	20
Delphinapterus_leucas	2291.27	20
Orcinus_orca	16265.4	20
Phocoena_phocoena	389.21	20
Tursiops_truncatus	1169.25	20
Ametrida_centurio	0.44	20
Anoura_caudifer	0.86	21
Artibeus_concolor	0.8	21
Artibeus_jamaicensis	1.54	21
Artibeus_lituratus	2.17	21
Aselliscus_tricuspidatus	0.14	20
Carollia_perspicillata	0.86	21
Chalinolobus_gouldii	0.51	21
Cynopterus_brachyotis	0.95	21
Desmodus_rotundus	0.7	21
Diaemus_youngi	0.75	21
Diphylla_ecaudata	0.77	21
Eonycteris_spelaea	0.96	21
Eptesicus_fuscus	0.34	27
Eptesicus_serotinus	0.87	20
Glossophaga_longirostris	0.53	25
Glossophaga_soricina	0.59	21
Hipposideros_armiger	0.66	20
Hipposideros_diadema	0.66	25
Hipposideros_galeritus	0.18	21
Lasiurus_borealis	0.35	26
Leptonycteris_curasoae	0.88	21
Macroderma_gigas	2.79	21
Miniopterus_schreibersii	0.52	21
Myotis_bechsteinii	0.19	20
Myotis_daubentonii	0.16	20
Myotis_lucifugus	0.18	21
Myotis_myotis	0.5	20
Myotis_mystacinus	0.13	28
Myotis_nattereri	0.17	20
Myotis_nigricans	0.1	21
Myotis_tricolor	0.13	20
Natalus_tumidirostris	0.17	21
Noctilio_albiventris	0.63	21
Noctilio_leporinus	1.44	21
Nyctalus_noctula	0.3	20
Nycteris_thebaica	0.38	20
Nyctophilus_geoffroyi	0.22	21
Peropteryx_macrotis	0.23	21
Phyllostomus_discolor	0.96	21
Phyllostomus_elongatus	0.78	21
Phyllostomus_hastatus	2.01	21
Pipistrellus_kuhlii	0.19	20
Plecotus_auritus	0.3	21
Pteronotus_davyi	0.31	21
Pteronotus_parnellii	0.62	21
Pteronotus_personatus	0.46	21
Pteropus_giganteus	5.84	21
Rhinolophus_capensis	0.14	20
Rhinolophus_clivosus	0.27	20
Rhinonicteris_aurantia	0.32	21
Rhinophylla_pumilio	0.37	21
Rousettus_aegyptiacus	2.46	21
Saccopteryx_bilineata	0.29	21
Saccopteryx_leptura	0.19	20
Sturnira_lilium	1.07	21
Sturnira_tildae	0.8	21
Taphozous_mauritianus	0.63	20
Tonatia_bidens	1.11	21
Uroderma_bilobatum	0.63	21
Vampyressa_pusilla	0.37	21
Bettongia_gaimardi	12.88	21
Bettongia_penicillata	11.28	21
Cercartetus_concinnus	0.45	21
Cercartetus_lepidus	0.38	21
Gymnobelideus_leadbeateri	2.07	21
Lagorchestes_conspicillatus	17.1	21
Macropus_eugenii	28.01	21
Macropus_giganteus	105.05	25
Macropus_robustus	114.16	21
Macropus_rufogriseus	43.38	20
Petauroides_volans	11.53	21
Phalanger_carmelitae	10.74	25
Phalanger_orientalis	17.74	20
Pseudocheirus_peregrinus	8.65	21
Setonix_brachyurus	16.75	21
Spilocuscus_maculatus	22.19	21
Trichosurus_vulpecula	14.69	21
Atelerix_albiventris	2.98	21
Blarina_brevicauda	1.21	21
Condylura_cristata	2.21	21
Crocidura_olivieri	1.17	21
Crocidura_russula	0.46	21
Cryptotis_parva	0.39	21
Erinaceus_europaeus	6.78	21
Hemiechinus_auritus	3.05	21
Neomys_fodiens	1.1	21
Neurotrichus_gibbsii	0.93	21
Notiosorex_crawfordi	0.27	21
Scalopus_aquaticus	1.36	21
Scapanus_townsendii	2.19	21
Sorex_araneus	1.21	21
Sorex_cinereus	0.63	21
Sorex_minutus	0.62	21
Sorex_ornatus	1.05	21
Sorex_palustris	1.42	20
Sorex_vagrans	0.57	21
Suncus_etruscus	0.29	21
Suncus_murinus	1.2	21
Antechinomys_laniger	0.51	21
Antechinus_flavipes	0.91	21
Antechinus_stuartii	0.68	21
Antechinus_swainsonii	1.26	21
Caluromys_derbianus	4.52	21
Caluromys_philander	2.56	20
Dasyuroides_byrnei	1.66	21
Dasyurus_hallucatus	4.88	21
Didelphis_marsupialis	11.47	21
Didelphis_virginiana	16.71	21
Echymipera_rufescens	10.86	21
Isoodon_macrourus	11.53	21
Isoodon_obesulus	4.46	21
Macrotis_lagotis	9.04	21
Marmosa_robinsoni	1.97	21
Metachirus_nudicaudatus	4.12	21
Monodelphis_brevicaudata	1.14	21
Myrmecobius_fasciatus	2.86	21
Perameles_bougainville	3.23	20
Perameles_gunnii	8.43	21
Perameles_nasuta	6.35	21
Phascogale_calura	0.58	20
Philander_opossum	6.79	21
Planigale_gilesi	0.14	21
Sminthopsis_crassicaudata	0.5	21
Sminthopsis_macroura	0.45	21
Thylamys_elegans	0.86	25
Alouatta_palliata	41.27	21
Aotus_trivirgatus	8.88	21
Arctocebus_calabarensis	2.63	21
Callimico_goeldii	5.79	20
Callithrix_jacchus	3.05	21
Callithrix_pygmaea	2.16	26
Cercocebus_torquatus	32.13	20
Cercopithecus_mitis	68.12	21
Cheirogaleus_medius	3.92	21
Colobus_guereza	59.81	21
Daubentonia_madagascariensis	27.99	20
Erythrocebus_patas	21.45	21
Eulemur_fulvus	14.98	21
Eulemur_mongoz	22.95	20
Galago_senegalensis	2.75	21
Homo_sapiens	283.32	24
Hylobates_lar	21.49	24
Lemur_catta	7.67	20
Leontopithecus_rosalia	7.67	20
Lepilemur_ruficaudatus	4.52	20
Loris_tardigradus	2.57	21
Macaca_fascicularis	69.45	20
Macaca_fuscata	90.86	20
Macaca_mulatta	45.31	24
Microcebus_murinus	2.53	24
Nycticebus_coucang	5.48	21
Nycticebus_pygmaeus	3.45	20
Otolemur_crassicaudatus	8.27	21
Otolemur_garnettii	14.14	21
Pan_troglodytes	180.75	24
Papio_anubis	53.89	21
Papio_cynocephalus	159.66	20
Papio_hamadryas	99.85	21
Papio_papio	52.66	20
Perodicticus_potto	6.57	21
Pongo_pygmaeus	99.81	20
Propithecus_verreauxi	13.46	21
Saguinus_geoffroyi	4.7	21
Saguinus_oedipus	5.33	24
Saimiri_boliviensis	19.95	20
Saimiri_sciureus	16.08	21
Tarsius_tarsier	2.99	21
Varecia_variegata	11.85	20
Apodemus_agrarius	1.34	21
Apodemus_sylvaticus	0.87	21
Arvicola_amphibius	2.14	21
Castor_canadensis	94.15	20
Cavia_porcellus	6.95	21
Chaetodipus_californicus	0.43	21
Chaetodipus_fallax	0.54	21
Chinchilla_lanigera	4.02	21
Cricetus_cricetus	4.65	21
Cuniculus_paca	55.16	21
Dasyprocta_leporina	31.3	21
Dipodomys_panamintinus	1.49	21
Erethizon_dorsatum	55.9	25
Geomys_pinetis	2.67	21
Gerbillus_pyramidum	1.63	21
Glaucomys_volans	1.36	21
Glis_glis	3.17	21
Hydrochoerus_hydrochaeris	132.47	21
Ictidomys_tridecemlineatus	2.1	29
Isthmomys_pirrensis	2.44	21
Jaculus_orientalis	2.79	21
Lagidium_viscacia	14.04	26
Liomys_irroratus	1.08	26
Marmota_marmota	16.81	20
Mastomys_natalensis	0.66	21
Megadontomys_thomasi	2.49	21
Mesocricetus_auratus	2.95	21
Microdipodops_pallidus	0.4	21
Microtus_agrestis	1.28	21
Mus_musculus	1.31	21
Myocastor_coypus	60.8	20
Myodes_glareolus	1.15	21
Ondatra_zibethicus	12.91	21
Onychomys_torridus	0.59	21
Perognathus_parvus	0.58	21
Peromyscus_aztecus	0.94	30
Peromyscus_boylii	1.09	21
Peromyscus_californicus	1.05	21
Peromyscus_crinitus	0.5	21
Peromyscus_eremicus	0.67	21
Peromyscus_gossypinus	0.74	21
Peromyscus_leucopus	0.67	21
Peromyscus_maniculatus	0.93	21
Peromyscus_megalops	1.82	21
Peromyscus_polionotus	0.43	21
Peromyscus_truei	1.26	21
Podomys_floridanus	1.04	21
Rattus_norvegicus	3.46	21
Rattus_rattus	2.77	21
Sigmodon_hispidus	4.63	21
Urocitellus_parryii	10.44	21
Ochotona_princeps	3.36	21
Sylvilagus_audubonii	8.79	21
Sylvilagus_floridanus	11.19	20
Lepus_americanus	30.48	21
Lepus_capensis	10.54	20
Oryctolagus_cuniculus	22.9	21
Lepus_californicus	26.33	21
Lepus_europaeus	16.59	20
Lepus_timidus	42.53	21
Lepus_arcticus	21.73	21
Ornithorhynchus_anatinus	3.9	21
Tachyglossus_aculeatus	8.65	21
Zaglossus_bruijni	24.4	21
Diceros_bicornis	4259.52	22
Tupaia_minor	1.34	31
Tupaia_glis	1.88	21
Urogale_everetti	4.5	21
Equus_caballus	1305.4	32
Oryx_gazella	874.82	20
Philantomba_monticola	36.27	21
Mustela_nivalis	5.23	20
Mustela_frenata	4.84	21
Spilogale_putorius	6.03	21
Neovison_vison	9.8	21
Herpestes_javanicus	8.09	21
Mustela_nigripes	9.24	20
Suricata_suricatta	6.22	21
Genetta_genetta	11.99	20
Martes_americana	11.95	21
Bassariscus_astutus	7.72	20
Vulpes_zerda	11.71	21
Nandinia_binotata	17.33	21
Fossa_fossana	18.32	21
Arctogalidia_trivirgata	11.11	21
Vulpes_rueppellii	16.04	20
Nyctereutes_procyonoides	57.73	24
Vulpes_velox	17.81	21
Proteles_cristatus	44.06	21
Vulpes_lagopus	27.59	21
Felis_chaus	15.86	20
Arctictis_binturong	45.89	21
Puma_yagouaroundi	34.88	21
Meles_meles	59.93	21
Eira_barbara	24.52	21
Cerdocyon_thous	30.61	21
Lycalopex_culpaeus	40.86	20
Procyon_cancrivorus	9.32	21
Gulo_gulo	114.35	21
Canis_latrans	53.96	21
Hyaena_hyaena	115.03	21
Enhydra_lutris	242.2	21
Lycaon_pictus	118.84	21
Mormoops_megalophylla	0.49	21
Pteropus_vampyrus	16.15	21
Myotis_yumanensis	0.17	21
Myotis_velifer	0.14	21
Hipposideros_cervinus	0.18	20
Molossus_molossus	0.45	21
Choeroniscus_godmani	0.38	26
Macrotus_californicus	0.3	21
Mops_condylurus	0.65	20
Syconycteris_australis	0.44	21
Macroglossus_minimus	0.37	21
Megaloglossus_woermanni	0.44	21
Paranyctimene_raptor	0.49	21
Platyrrhinus_lineatus	0.9	21
Eumops_perotis	0.8	21
Nyctimene_albiventer	0.55	21
Nyctimene_robinsoni	1.1	20
Melonycteris_melanops	0.87	21
Rousettus_amplexicaudatus	2.1	21
Chrotopterus_auritus	2.84	21
Epomophorus_wahlbergi	1.88	20
Dobsonia_praedatrix	2.86	21
Dobsonia_moluccensis	7.39	21
Pteropus_hypomelanus	5.82	21
Pteropus_scapulatus	4.87	21
Pteropus_poliocephalus	6.36	21
Zaedyus_pichiy	7.89	21
Tolypeutes_matacus	4.22	21
Priodontes_maximus	60.81	21
Planigale_tenuirostris	0.23	21
Planigale_ingrami	0.23	21
Planigale_maculata	0.27	21
Ningaui_yvonnae	0.32	21
Sminthopsis_murina	0.43	21
Pseudantechinus_macdonnellensis	0.55	21
Dasykaluta_rosamondae	0.39	20
Dasycercus_cristicauda	1.03	21
Phascogale_tapoatafa	2.56	21
Dasyurus_geoffroii	11.42	21
Dasyurus_viverrinus	7.96	21
Dasyurus_maculatus	11.81	21
Sarcophilus_harrisii	26.62	21
Lutreolina_crassicaudata	8.15	21
Chironectes_minimus	9.18	21
Acrobates_pygmaeus	0.3	21
Tarsipes_rostratus	0.58	21
Cercartetus_nanus	1.21	21
Burramys_parvus	0.74	21
Petaurus_breviceps	1.81	21
Potorous_tridactylus	8.36	21
Phalanger_sericeus	8.61	25
Aepyprymnus_rufescens	21.52	21
Phalanger_gymnotis	10.41	20
Phascolarctos_cinereus	20.76	21
Dendrolagus_matschiei	28.66	21
Lasiorhinus_latifrons	60.08	21
Macropus_rufus	117.45	21
Echinosorex_gymnura	10.14	21
Heterohyrax_brucei	14.46	21
Dromiciops_gliroides	0.64	26
Notoryctes_caurinus	0.43	21
Echymipera_kalubu	6.62	21
Manis_tricuspis	5.54	21
Manis_javanica	22.43	21
Manis_pentadactyla	13.42	21
Cyclopes_didactylus	2.29	21
Galago_moholi	1.03	21
Euoticus_elegantulus	4.34	21
Lepilemur_leucopus	3.7	33
Propithecus_coquereli	20.33	20
Callithrix_aurita	2.27	21
Papio_ursinus	55.79	21
Micromys_minutus	0.42	21
Perognathus_flavus	0.35	21
Perognathus_longimembris	0.19	21
Reithrodontomys_megalotis	0.47	21
Chaetodipus_penicillatus	0.45	21
Napaeozapus_insignis	0.8	21
Chaetodipus_formosus	0.37	21
Zapus_princeps	1.14	20
Heterocephalus_glaber	0.41	21
Zapus_hudsonius	0.72	21
Microtus_arvalis	1.25	21
Microdipodops_megacephalus	0.6	21
Myodes_gapperi	0.89	25
Myodes_rutilus	1.55	21
Microtus_pinetorum	1.17	21
Myopus_schisticolor	1.88	21
Gerbillus_nanus	0.45	21
Myodes_rufocanus	1.15	21
Oligoryzomys_longicaudatus	1.03	21
Chaetodipus_hispidus	0.99	21
Microtus_montanus	1.67	21
Rhabdomys_pumilio	0.64	21
Microtus_guentheri	1.61	21
Chaetodipus_baileyi	0.69	21
Apodemus_flavicollis	0.87	21
Microtus_longicaudus	1.36	21
Microtus_ochrogaster	1.59	21
Dicrostonyx_groenlandicus	1.98	21
Microtus_pennsylvanicus	1.51	21
Liomys_salvini	0.94	26
Microtus_californicus	1.37	21
Saccostomus_campestris	1.03	21
Gerbillurus_paeba	0.7	21
Dicrostonyx_torquatus	2.78	20
Lemmus_lemmus	3.86	21
Microtus_townsendii	1.81	21
Micaelamys_namaquensis	1.05	24
Dipodillus_campestris	0.94	20
Lemmus_trimucronatus	1.81	21
Notomys_alexis	0.91	21
Pseudomys_hermannsburgensis	0.47	21
Dipodomys_merriami	0.85	21
Rattus_niobe	1.08	20
Meriones_unguiculatus	1.55	21
Heteromys_desmarestianus	1.99	21
Cryptomys_hottentotus	1.36	21
Dipodomys_microps	1.34	21
Thomomys_talpoides	2.85	21
Tscherskia_triton	3.26	20
Dipodillus_dasyurus	0.59	21
Dipodomys_agilis	1.28	21
Otomys_irroratus	1.71	21
Tamias_amoenus	1.93	21
Mystromys_albicaudatus	2.55	21
Heliophobius_argenteocinereus	1.51	21
Dipodomys_heermanni	1.47	21
Dipodomys_ordii	1.29	21
Thomomys_bottae	2.41	21
Jaculus_jaculus	1.85	21
Gerbilliscus_afra	3.66	21
Spalacopus_cyanus	2.15	21
Tamias_minimus	1.54	26
Rattus_lutreolus	1.27	21
Xerospermophilus_tereticaudus	1.88	21
Rattus_fuscipes	1.7	21
Rattus_sordidus	2.14	21
Dipodomys_deserti	1.85	21
Geomys_bursarius	2.77	21
Tamias_speciosus	2.1	20
Nannospalax_ehrenbergi	2.21	21
Tachyoryctes_splendens	3.03	21
Urocitellus_townsendii	2.11	21
Dipodomys_spectabilis	2.29	20
Tamias_palmeri	2.27	21
Xerospermophilus_mohavensis	2.26	21
Tamias_striatus	1.81	21
Neotoma_albigula	2.7	21
Ammospermophilus_leucurus	1.89	21
Xerospermophilus_spilosoma	1.85	21
Neotoma_cinerea	3.39	21
Neotoma_fuscipes	2.97	21
Neofiber_alleni	4.35	21
Galea_musteloides	5.3	21
Spermophilus_dauricus	3.66	20
Paraxerus_cepapi	2.92	21
Spermophilus_citellus	4.58	21
Urocitellus_beldingi	2.56	21
Glaucomys_sabrinus	2.24	34
Neotoma_floridana	5.5	20
Callospermophilus_lateralis	2.88	21
Urocitellus_armatus	3.2	21
Urocitellus_richardsonii	2.64	21
Callospermophilus_saturatus	3.24	21
Ictidomys_mexicanus	5.6	20
Urocitellus_undulatus	13.4	21
Bathyergus_suillus	6.1	21
Tamiasciurus_hudsonicus	5.11	21
Poliocitellus_franklinii	7.88	21
Funisciurus_anerythrus	2.09	21
Hydromys_chrysogaster	10.69	21
Funisciurus_pyrropus	3.64	21
Geocapromys_ingrahami	5.34	21
Otospermophilus_beecheyi	6.38	21
Cynomys_ludovicianus	8.2	21
Heliosciurus_rufobrachium	2.68	21
Cricetomys_gambianus	22.91	21
Aplodontia_rufa	5.57	21
Sciurus_carolinensis	7.42	21
Sciurus_aberti	8.65	21
Xerus_inauris	6.55	21
Protoxerus_stangeri	8.72	20
Marmota_flaviventris	31.05	21
Lagostomus_maximus	38.15	21
Marmota_monax	13.31	21
Akodon_azarae	0.82	21
Cricetulus_barabensis	1.39	35
Ochrotomys_nuttalli	0.54	21
Acomys_cahirinus	0.93	21
Psammomys_obesus	1.49	20
Lemmus_sibiricus	3.22	20
Octodon_degus	3.42	21
Nannospalax_leucodon	2.99	21
Dolichotis_salinicola	14.58	21
Coendou_prehensilis	18.44	21
Hystrix_africaeaustralis	47.43	21
Orycteropus_afer	123.39	21
Fukomys_anselli	1.25	20
Fukomys_mechowii	3.22	21
Capromys_pilorides	12.15	21
Myoprocta_acouchy	10.09	21
Gerbillus_gerbillus	0.85	21
Parascalops_breweri	2.63	20
Amblysomus_hottentotus	1.7	21
Petrodromus_tetradactylus	3.6	21
Dendrohyrax_dorsalis	15.08	21
Fukomys_darlingi	1.14	21
Fukomys_damarensis	1.58	21
Georychus_capensis	2.32	21

## Sheet: References
1	Baron, Georg, Stephan Heinz, Frahm Heiko D, (1996) Comparative neurobiology of chiroptera. Volume 1. Brain Structures, Tables and Atlases. Birkhäuser, Basel.
2	Barton, Robert A., and Isabella Capellini. "Maternal investment, life histories, and the costs of brain growth in mammals." Proceedings of the National Academy of Sciences 108.15 (2011): 6169-6174.
3	Boddy, A. M., et al. "Comparative analysis of encephalization in mammals reveals relaxed constraints on anthropoid primate and cetacean brain scaling." Journal of evolutionary biology 25.5 (2012): 981-994.
4	Burger, Joseph Robert, et al. "The allometry of brain size in mammals." Journal of Mammalogy 100.2 (2019): 276-283.
5	Dos Santos, Sandra E., et al. "Cellular scaling rules for the brains of marsupials: Not as “primitive” as expected." Brain, behavior and evolution 89.1 (2017): 48-63.
6	Halley, Andrew C. "Prenatal brain-body allometry in mammals." Brain, behavior and evolution 88.1 (2016): 14-24.
7	Herculano-Houzel, Suzana, et al. "Mammalian brains are made of these: a dataset of the numbers and densities of neuronal and nonneuronal cells in the brain of glires, primates, scandentia, eulipotyphlans, afrotherians and artiodactyls, and their relationship with body mass." Brain, Behavior and Evolution 86.3-4 (2015): 145-163.
8	Isler, Karin, and Carel P. van Schaik. "The expensive brain: a framework for explaining evolutionary changes in brain size." Journal of human evolution 57.4 (2009): 392-400.
9	Jones, Kate E., et al. "PanTHERIA: a species‐level database of life history, ecology, and geography of extant and recently extinct mammals: Ecological Archives E090‐184." Ecology 90.9 (2009): 2648-2648.
10	Kverková, Kristina, et al. "Sociality does not drive the evolution of large brains in eusocial African mole-rats." Scientific reports 8.1 (2018): 1-14.
11	Manger, Paul R. "An examination of cetacean brain structure with a novel hypothesis correlating thermogenesis to the evolution of a big brain." Biological Reviews 81.2 (2006): 293-338.
12	Mangold-Wirz, K. (1966) Cerebralisation und ontogenesmodus bei eutherien. Acta anat. 63, 449-508.
13	Marino, Lori, et al. "Does diving limit brain size in cetaceans?." Marine Mammal Science 22.2 (2006): 413-425.
14	Montgomery, Stephen H., and Nicholas I. Mundy. "Evolution of ASPM is associated with both increases and decreases in brain size in primates." Evolution: International Journal of Organic Evolution 66.3 (2012): 927-932.
15	Sacher, George A., and Everett F. Staffeldt. "Relation of gestation time to brain weight for placental mammals: implications for the theory of vertebrate growth." The American Naturalist 108.963 (1974): 593-615.
16	Stephan, H., Frahm, H.D., and Baron, G. (1981). ). New and revised data on volumes of brain structures in insectivores and primates. Folia Primatol. 35, 1–29.
17	Stephan, Heinz, Baron, Georg., and Frahm, Heiko D. (1991). Comparative brain research in mammals. Vol. 1. Insectivores. Springer, New York.
18	Tsuboi, Masahito, et al. "Breakdown of brain–body allometry and the encephalization of birds and mammals." Nature Ecology & Evolution 2.9 (2018): 1492-1500.
19	Griesser, Michael, et al. "Parental provisioning drives brain size in birds." Proceedings of the National Academy of Sciences 120.2 (2023): e2121467120.
20	Genoud, M., Isler, K., & Martin, R. D. (2018). Comparative analyses of basal rate of metabolism in mammals: data selection does matter. Biological Reviews, 93(1), 404-438.
21	Clarke, A., Rothery, P., & Isaac, N. J. (2010). Scaling of basal metabolic rate with body mass and temperature in mammals. Journal of Animal Ecology, 79(3), 610-619.
22	Phillips, P. K., & Heath, J. E. (1995). Dependency of surface temperature regulation on body size in terrestrial mammals. Journal of Thermal Biology, 20(3), 281-289.
23	Choshniak, I.; Ben-Kohav, N.; Taylor, C. R.; Robertshaw, D.; Barnes, R. J.; Dobson, A.; Belkin, V.; Shkolnik, A. (1995). Metabolic adaptations for desert survival in the Bedouin goat. American Journal of Physiology-Regulatory, Integrative and Comparative Physiology, 268(5), R1101–R1110.doi:10.1152/ajpregu.1995.268.5.R1101
24	Gomendio, M., Tourmente, M., & Roldan, E. R. (2011). Why mammalian lineages respond differently to sexual selection: metabolic rate constrains the evolution of sperm size. Proceedings of the Royal Society B: Biological Sciences, 278(1721), 3135-3141.
25	Khaliq, I., Fritz, S. A., Prinzinger, R., Pfenninger, M., Böhning‐Gaese, K., & Hof, C. (2015). Global variation in thermal physiology of birds and mammals: evidence for phylogenetic niche conservatism only in the tropics. Journal of Biogeography, 42(11), 2187-2196.
26	Buckley, L. B., Khaliq, I., Swanson, D. L., & Hof, C. (2018). Does metabolism constrain bird and mammal ranges and predict shifts in response to climate change?. Ecology and evolution, 8(24), 12375-12385.
27	Menzies, Allyson K.; Webber, Quinn M.R.; Baloun, Dylan E.; McGuire, Liam P.; Muise, Kristina A.; Cote, Damien; Tinkler, Samantha; Willis, Craig K.R. (2016). Metabolic rate, latitude, and thermal stability of roosts, but not phylogeny, affect rewarming rates of bats. Physiology & Behavior, (), S0031938416304103–. doi:10.1016/j.physbeh.2016.06.015
28	Skåra, K. H., Bech, C., Fjelldal, M. A., van der Kooij, J., Sørås, R., & Stawski, C. (2021). Energetics of whiskered bats in comparison to other bats of the family Vespertilionidae. Biology Open, 10(8), bio058640.
29	Boratyński, Z. (2020). Energetic constraints on mammalian home‐range size. Functional Ecology, 34(2), 468-474.
30	McNab, B. K. (2008). An analysis of the factors that influence the level and scaling of mammalian BMR. Comparative Biochemistry and Physiology Part A: Molecular & Integrative Physiology, 151(1), 5-28.
31	Thonis, A., Ceballos, R. M., Tuen, A. A., Lovegrove, B. G., & Levesque, D. L. (2020). Small Tropical Mammals Can Take the Heat: High Upper Limits of Thermoneutrality in a Bornean Treeshrew. Physiological and Biochemical Zoology, 93(3), 199-209.
32	Elgar, M. A., & Harvey, P. H. (1987). Basal metabolic rates in mammals: allometry, phylogeny and ecology. Functional ecology, 25-36.
33	Bethge, Janina; Wist, Bianca; Stalenberg, Eleanor; Dausmann, Kathrin (2017). Seasonal adaptations in energy budgeting in the primateLepilemur leucopus. Journal of Comparative Physiology B, 187(5-6), 827–834. doi:10.1007/s00360-017-1082-9
34	Olson, M. N., Bowman, J., & Burness, G. (2017). Seasonal energetics and torpor use in North American flying squirrels. Journal of Thermal Biology, 70, 46-53.
35	Song, Z. G., & Wang, D. H. (2003). Metabolism and thermoregulation in the striped hamster Cricetulus barabensis. Journal of Thermal Biology, 28(6-7), 509-514.
